# Supplementary material for: Molecular epidemiology of tuberculosis in the Somali region, eastern Ethiopia
Source: Front Med (Lausanne). 2022 Oct 14;9:960590. doi: 10.3389/fmed.2022.960590 (PMC9614095; doi:10.3389/fmed.2022.960590)
Supplement: Supplementary file 1 [file Table_1.XLSX]

## Sheet: Sheet1
LabCodeAAU	Sites	Age	AgeGroup21	Sex	Residence	Wereda	jobcat1	Job	MaritalStatus	education	Contacthistory	TBType	SiteOfTBinfection	PreviousTBRx	RD9PCR	RD4PCR	SIT number	Lineage	Sublineage	MajorLineage	Clustering	Octal code	Binary code
AHC01	AHC	35	35-44	Male	Urban	Jigjiga	Non pastoralism	Unemployed	Divorced	illiterate	No	Pulmonary TB	pulmonary	New	RD9 intact	-	149	T3-ETH	T	Lineage 4	Clustered	777000377760771	nnnnnnnnnoooooooooonnnnnnnnnnnnnoooonnnnnnn
AHC02	AHC	35	35-44	Male	Rural	Jigjiga	Pastoralism	Pastoralist	Married	elementary school	No	Pulmonary TB	pulmonary	New	RD9 intact	-	1	Beijing	Beijing	Lineage 2	Clustered	000000000003771	oooooooooooooooooooooooooooooooooonnnnnnnnn
AHC03	AHC	25	25-34	Male	Urban	Jigjiga	Non pastoralism	Student	Single	Tertiary	No	Pulmonary TB	pulmonary	New	RD9 intact	-	21	CAS1-Kili	CAS	Lineage 3	Clustered	703377400001771	nnnoooonnonnnnnnnnnoooooooooooooooonnnnnnnn
AHC04	AHC	15	15-24	Female	Urban	Jigjiga	Non pastoralism	Student	Single	elementary school	Yes	Pulmonary TB	pulmonary	New	RD9 intact	-	26	CAS1-Delhi	CAS	Lineage 3	Clustered	703777740003771	nnnoooonnnnnnnnnnnnnnnoooooooooooonnnnnnnnn
AHC05	AHC	30	25-34	Male	Urban	Jigjiga	Non pastoralism	Unemployed	Married	illiterate	No	Pulmonary TB	pulmonary	New	RD9 intact	-	1	Beijing	Beijing	Lineage 2	Clustered	000000000003771	oooooooooooooooooooooooooooooooooonnnnnnnnn
AHC06	AHC	18	15-24	Female	Urban	Jigjiga	Non pastoralism	Student	Single	Secondary School	Yes	Pulmonary TB	pulmonary	New	RD9 intact	-	10	EAI8-MDG	EAI	Lineage 1	Clustered	477777277413771	noonnnnnnnnnnnnnnnononnnnnnnoooononnnnnnnnn
AHC07	AHC	17	15-24	Female	Urban	Jigjiga	Non pastoralism	Student	Single	elementary school	No	Pulmonary TB	pulmonary	New	RD9 intact	-	20	LAM1	LAM	Lineage 4	Clustered	677777607760771	nnonnnnnnnnnnnnnnnnnoooonnnnnnnnoooonnnnnnn
AHC08	AHC	18	15-24	Male	Urban	Jigjiga	Non pastoralism	Student	Single	Secondary School	No	Pulmonary TB	pulmonary	New	RD9 intact	-	42	LAM9	LAM	Lineage 4	Clustered	777777607760771	nnnnnnnnnnnnnnnnnnnnoooonnnnnnnnoooonnnnnnn
AHC09	AHC	20	15-24	Male	Urban	Jigjiga	Non pastoralism	Unemployed	Single	Read and write	No	Pulmonary TB	pulmonary	New	RD9 intact	-	11	EAI3-IND	EAI	Lineage 1	Unique	477777777413071	noonnnnnnnnnnnnnnnnnnnnnnnnnoooononnooonnnn
AHC10	AHC	45	=>45	Female	Rural	Jigjiga	Pastoralism	Pastoralist	Married	illiterate	No	Pulmonary TB	pulmonary	New	RD9 intact	-	26	CAS1-Delhi	CAS	Lineage 3	Clustered	703777740003771	nnnoooonnnnnnnnnnnnnnnoooooooooooonnnnnnnnn
AHC11	AHC	45	=>45	Male	Urban	Jigjiga	Non pastoralism	Unemployed	Married	illiterate	No	Pulmonary TB	pulmonary	New	RD9 intact	-	50	H3	Haarlem	Lineage 4	Clustered	777777777720771	nnnnnnnnnnnnnnnnnnnnnnnnnnnnnnonoooonnnnnnn
AHC12	AHC	20	15-24	Male	Urban	Jigjiga	Non pastoralism	Student	Married	Secondary School	No	Pulmonary TB	pulmonary	New	RD9 intact	-	53	T1	T	Lineage 4	Clustered	777777777760771	nnnnnnnnnnnnnnnnnnnnnnnnnnnnnnnnoooonnnnnnn
AHC13	AHC	15	15-24	Female	Urban	Jigjiga	Non pastoralism	Student	Single	elementary school	No	Pulmonary TB	pulmonary	New	RD9 intact	-	52	T2	T	Lineage 4	Clustered	777777777760731	nnnnnnnnnnnnnnnnnnnnnnnnnnnnnnnnoooonnnonnn
AHC14	AHC	35	35-44	Male	Rural	Jigjiga	Pastoralism	Pastoralist	Married	elementary school	No	Pulmonary TB	pulmonary	New	RD9 intact	-	149	T3-ETH	T	Lineage 4	Clustered	777000377760771	nnnnnnnnnoooooooooonnnnnnnnnnnnnoooonnnnnnn
AHC15	AHC	15	15-24	Male	Urban	Jigjiga	Non pastoralism	Student	Single	elementary school	No	Pulmonary TB	pulmonary	New	RD9 intact	-	26	CAS1-Delhi	CAS	Lineage 3	Clustered	703777740003771	nnnoooonnnnnnnnnnnnnnnoooooooooooonnnnnnnnn
AHC16	AHC	46	=>45	Male	Rural	Jigjiga	Pastoralism	Pastoralist	Married	illiterate	Yes	Pulmonary TB	pulmonary	New	RD9 intact	-	52	T2	T	Lineage 4	Clustered	777777777760731	nnnnnnnnnnnnnnnnnnnnnnnnnnnnnnnnoooonnnonnn
AHC17	AHC	45	=>45	Female	Urban	Jigjiga	Non pastoralism	House wife	Married	illiterate	Yes	Pulmonary TB	pulmonary	New	RD9 intact	-	591	EAI6-BGD1	EAI	Lineage 1	Clustered	777777757413771	nnnnnnnnnnnnnnnnnnnnnnonnnnnoooononnnnnnnnn
AHC18	AHC	40	35-44	Female	Urban	Jigjiga	Non pastoralism	House wife	Married	illiterate	No	Pulmonary TB	pulmonary	New	RD9 intact	-	149	T3-ETH	T	Lineage 4	Clustered	777000377760771	nnnnnnnnnoooooooooonnnnnnnnnnnnnoooonnnnnnn
AHC19	AHC	17	15-24	Male	Urban	Jigjiga	Non pastoralism	Student	Single	Secondary School	No	Pulmonary TB	pulmonary	New	RD9 intact	-	149	T3-ETH	T	Lineage 4	Clustered	777000377760771	nnnnnnnnnoooooooooonnnnnnnnnnnnnoooonnnnnnn
AHC20	AHC	37	35-44	Male	Rural	Jigjiga	Pastoralism	Pastoralist	Married	illiterate	No	Pulmonary TB	pulmonary	New	RD9 intact	-	121	H3	Haarlem	Lineage 4	Clustered	777777775720771	nnnnnnnnnnnnnnnnnnnnnnnnnonnnnonoooonnnnnnn
AHC21	AHC	30	25-34	Female	Urban	Jigjiga	Non pastoralism	Merchant	Married	Secondary School	No	Pulmonary TB	pulmonary	New	RD9 intact	-	119	X1	X	Lineage 4	Unique	777776777760771	nnnnnnnnnnnnnnnnnonnnnnnnnnnnnnnoooonnnnnnn
AHC22	AHC	40	35-44	Female	Rural	Jigjiga	Non pastoralism	Merchant	Married	illiterate	No	Pulmonary TB	pulmonary	New	RD9 intact	-	121	H3	Haarlem	Lineage 4	Clustered	777777775720771	nnnnnnnnnnnnnnnnnnnnnnnnnonnnnonoooonnnnnnn
AHC23	AHC	40	35-44	Female	Urban	Jigjiga	Non pastoralism	House wife	Married	illiterate	No	Pulmonary TB	pulmonary	New	RD9 intact	-	134	H3	Haarlem	Lineage 4	Clustered	777777777720631	nnnnnnnnnnnnnnnnnnnnnnnnnnnnnnonoooonnoonnn
AHC24	AHC	30	25-34	Male	Urban	Jigjiga	Non pastoralism	Student	Single	Secondary School	No	Pulmonary TB	pulmonary	New	RD9 intact	-	37	T3	T	Lineage 4	Clustered	777737777760771	nnnnnnnnnnnnonnnnnnnnnnnnnnnnnnnoooonnnnnnn
AHC25	AHC	80	=>45	Male	Rural	Jigjiga	Pastoralism	Pastoralist	Married	illiterate	No	Pulmonary TB	pulmonary	New	RD9 intact	-	149	T3-ETH	T	Lineage 4	Clustered	777000377760771	nnnnnnnnnoooooooooonnnnnnnnnnnnnoooonnnnnnn
AHC26	AHC	61	=>45	Male	Rural	Jigjiga	Pastoralism	Pastoralist	Married	illiterate	No	Pulmonary TB	pulmonary	New	RD9 intact	-	52	T2	T	Lineage 4	Clustered	777777777760731	nnnnnnnnnnnnnnnnnnnnnnnnnnnnnnnnoooonnnonnn
AHC27	AHC	19	15-24	Male	Rural	Jigjiga	Pastoralism	Pastoralist	Single	illiterate	No	Pulmonary TB	pulmonary	New	RD9 intact	-	37	T3	T	Lineage 4	Clustered	777737777760771	nnnnnnnnnnnnonnnnnnnnnnnnnnnnnnnoooonnnnnnn
AHC28	AHC	35	35-44	Female	Urban	Jigjiga	Non pastoralism	House wife	Married	Read and write	No	Pulmonary TB	pulmonary	New	RD9 intact	-	26	CAS1-Delhi	CAS	Lineage 3	Clustered	703777740003771	nnnoooonnnnnnnnnnnnnnnoooooooooooonnnnnnnnn
AHC29	AHC	60	=>45	Male	Urban	Jigjiga	Non pastoralism	Merchant	Married	elementary school	No	Pulmonary TB	pulmonary	New	RD9 intact	-	37	T3	T	Lineage 4	Clustered	777737777760771	nnnnnnnnnnnnonnnnnnnnnnnnnnnnnnnoooonnnnnnn
AHC30	AHC	40	35-44	Female	Rural	Jigjiga	Pastoralism	Pastoralist	Married	illiterate	No	Pulmonary TB	pulmonary	Previously Treated	RD9 intact	-	21	CAS1-Kili	CAS	Lineage 3	Clustered	703377400001771	nnnoooonnonnnnnnnnnoooooooooooooooonnnnnnnn
AHC31	AHC	23	15-24	Male	Urban	Jigjiga	Non pastoralism	Merchant	Single	Read and write	No	Pulmonary TB	pulmonary	New	RD9 intact	-	37	T3	T	Lineage 4	Clustered	777737777760771	nnnnnnnnnnnnonnnnnnnnnnnnnnnnnnnoooonnnnnnn
AHC32	AHC	22	15-24	Male	Urban	Jigjiga	Non pastoralism	Student	Single	Secondary School	No	Pulmonary TB	pulmonary	New	RD9 intact	-	26	CAS1-Delhi	CAS	Lineage 3	Clustered	703777740003771	nnnoooonnnnnnnnnnnnnnnoooooooooooonnnnnnnnn
AHC33	AHC	40	35-44	Male	Rural	Jigjiga	Pastoralism	Pastoralist	Married	illiterate	No	Pulmonary TB	pulmonary	New	RD9 intact	-	21	CAS1-Kili	CAS	Lineage 3	Clustered	703377400001771	nnnoooonnonnnnnnnnnoooooooooooooooonnnnnnnn
AHC34	AHC	20	15-24	Male	Urban	Jigjiga	Non pastoralism	Student	Single	Secondary School	Yes	Pulmonary TB	pulmonary	New	RD9 intact	-	78	T	T	Lineage 4	Clustered	777777777760711	nnnnnnnnnnnnnnnnnnnnnnnnnnnnnnnnoooonnnoonn
AHC35	AHC	33	25-34	Male	Rural	Jigjiga	Pastoralism	Pastoralist	Married	illiterate	No	Pulmonary TB	pulmonary	New	RD9 intact	-	149	T3-ETH	T	Lineage 4	Clustered	777000377760771	nnnnnnnnnoooooooooonnnnnnnnnnnnnoooonnnnnnn
AHC36	AHC	18	15-24	Male	Urban	Jigjiga	Non pastoralism	Student	Married	Secondary School	No	Pulmonary TB	pulmonary	New	RD9 intact	-	3141	T3-ETH	T	Lineage 4	Clustered	177000377760771	oonnnnnnnoooooooooonnnnnnnnnnnnnoooonnnnnnn
AHC37	AHC	60	=>45	Male	Rural	Jigjiga	Pastoralism	Pastoralist	Married	illiterate	No	Pulmonary TB	pulmonary	New	RD9 intact	-	121	H3	Haarlem	Lineage 4	Clustered	777777775720771	nnnnnnnnnnnnnnnnnnnnnnnnnonnnnonoooonnnnnnn
AHC38	AHC	35	35-44	Male	Urban	Jigjiga	Non pastoralism	Unemployed	Married	Secondary School	No	Pulmonary TB	pulmonary	New	RD9 intact	-	37	T3	T	Lineage 4	Clustered	777737777760771	nnnnnnnnnnnnonnnnnnnnnnnnnnnnnnnoooonnnnnnn
AHC39	AHC	25	25-34	Male	Urban	Jigjiga	Non pastoralism	Student	Single	Tertiary	No	Pulmonary TB	pulmonary	New	RD9 intact	-	26	CAS1-Delhi	CAS	Lineage 3	Clustered	703777740003771	nnnoooonnnnnnnnnnnnnnnoooooooooooonnnnnnnnn
AHC40	AHC	35	35-44	Female	Rural	Jigjiga	Pastoralism	Pastoralist	Married	illiterate	No	Pulmonary TB	pulmonary	New	RD9 intact	-	20	LAM1	LAM	Lineage 4	Clustered	677777607760771	nnonnnnnnnnnnnnnnnnnoooonnnnnnnnoooonnnnnnn
AHC41	AHC	17	15-24	Female	Urban	Babile	Non pastoralism	Unemployed	Single	illiterate	Yes	Pulmonary TB	pulmonary	New	RD9 intact	-	26	CAS1-Delhi	CAS	Lineage 3	Clustered	703777740003771	nnnoooonnnnnnnnnnnnnnnoooooooooooonnnnnnnnn
JUEP01	JJUHE	20	15-24	Male	Urban	Babile	Non pastoralism	Unemployed	Single	illiterate	No	Extrapulmonary TB	Skin	New	RD9 intact	-	584	T2	T	Lineage 4	Clustered	777775777760731	nnnnnnnnnnnnnnnnonnnnnnnnnnnnnnnoooonnnonnn
JUEP06	JJUHE	22	15-24	Male	Rural	Awubere	Pastoralism	Pastoralist	Single	illiterate	No	Extrapulmonary TB	cervical lymph node	New	RD9 intact	-	20	LAM1	LAM	Lineage 4	Clustered	677777607760771	nnonnnnnnnnnnnnnnnnnoooonnnnnnnnoooonnnnnnn
JUEP07	JJUHE	62	=>45	Male	Urban	Jigjiga	Non pastoralism	Unemployed	Married	illiterate	No	Extrapulmonary TB	axillary lymph node	New	RD9 intact	-	Orphan or New	H3	Haarlem	Lineage 4	Unique	777777177720731	nnnnnnnnnnnnnnnnnnoonnnnnnnnnnonoooonnnonnn
JUEP08	JJUHE	25	25-34	Female	Rural	Degehabur	Pastoralism	Pastoralist	Married	illiterate	No	Extrapulmonary TB	cervical lymph node	New	RD9 intact	-	21	CAS1-Kili	CAS	Lineage 3	Clustered	703377400001771	nnnoooonnonnnnnnnnnoooooooooooooooonnnnnnnn
JUEP09	JJUHE	28	25-34	Female	Urban	Jigjiga	Non pastoralism	House wife	Married	Read and write	No	Extrapulmonary TB	cervical lymph node	New	RD9 intact	-	21	CAS1-Kili	CAS	Lineage 3	Clustered	703377400001771	nnnoooonnonnnnnnnnnoooooooooooooooonnnnnnnn
JUEP10	JJUHE	25	25-34	Male	Rural	Degehabur	Pastoralism	Pastoralist	Married	Secondary School	No	Extrapulmonary TB	cervical lymph node	New	RD9 intact	-	149	T3-ETH	T	Lineage 4	Clustered	777000377760771	nnnnnnnnnoooooooooonnnnnnnnnnnnnoooonnnnnnn
JUEP101	JJUHE	55	=>45	Male	Rural	Jigjiga	Pastoralism	Pastoralist	Married	illiterate	No	Extrapulmonary TB	cervical lymph node	New	RD9 intact	-	53	T1	T	Lineage 4	Clustered	777777777760771	nnnnnnnnnnnnnnnnnnnnnnnnnnnnnnnnoooonnnnnnn
JUEP104	JJUHE	17	15-24	Male	Rural	Jigjiga	Non pastoralism	Student	Single	elementary school	Yes	Extrapulmonary TB	cervical lymph node	New	RD9 intact	-	53	T1	T	Lineage 4	Clustered	777777777760771	nnnnnnnnnnnnnnnnnnnnnnnnnnnnnnnnoooonnnnnnn
JUEP107	JJUHE	60	=>45	Male	Rural	Gursum	Pastoralism	Pastoralist	Widowed	illiterate	No	Extrapulmonary TB	cervical lymph node	New	RD9 intact	-	121	H3	Haarlem	Lineage 4	Clustered	777777775720771	nnnnnnnnnnnnnnnnnnnnnnnnnonnnnonoooonnnnnnn
JUEP110	JJUHE	25	25-34	Female	Rural	Fik	Pastoralism	Pastoralist	Married	illiterate	No	Extrapulmonary TB	inguinal lymph node	New	RD9 intact	-	149	T3-ETH	T	Lineage 4	Clustered	777000377760771	nnnnnnnnnoooooooooonnnnnnnnnnnnnoooonnnnnnn
JUEP111	JJUHE	25	25-34	Male	Rural	Gursum	Pastoralism	Pastoralist	Married	elementary school	No	Extrapulmonary TB	inguinal lymph node	New	RD9 intact	-	37	T3	T	Lineage 4	Clustered	777737777760771	nnnnnnnnnnnnonnnnnnnnnnnnnnnnnnnoooonnnnnnn
JUEP12	JJUHE	40	35-44	Female	Rural	Fik	Pastoralism	Pastoralist	Married	illiterate	No	Extrapulmonary TB	cervical lymph node	New	RD9 intact	-	Orphan or New	T3	T	Lineage 4	Unique	777737767760771	nnnnnnnnnnnnonnnnnnnnnnonnnnnnnnoooonnnnnnn
JUEP120	JJUHE	16	15-24	Female	Urban	Jigjiga	Non pastoralism	Student	Single	Secondary School	No	Extrapulmonary TB	Skin	New	RD9 intact	-	584	T2	T	Lineage 4	Clustered	777775777760731	nnnnnnnnnnnnnnnnonnnnnnnnnnnnnnnoooonnnonnn
JUEP121	JJUHE	15	15-24	Female	Urban	Gode	Non pastoralism	Student	Single	Secondary School	No	Extrapulmonary TB	cervical lymph node	New	RD9 intact	-	149	T3-ETH	T	Lineage 4	Clustered	777000377760771	nnnnnnnnnoooooooooonnnnnnnnnnnnnoooonnnnnnn
JUEP122	JJUHE	15	15-24	Male	Rural	Gode	Non pastoralism	Unemployed	Single	illiterate	No	Extrapulmonary TB	cervical lymph node	New	RD9 intact	-	26	CAS1-Delhi	CAS	Lineage 3	Clustered	703777740003771	nnnoooonnnnnnnnnnnnnnnoooooooooooonnnnnnnnn
JUEP123	JJUHE	15	15-24	Male	Rural	Jigjiga	Non pastoralism	Unemployed	Single	illiterate	No	Extrapulmonary TB	cervical lymph node	New	RD9 intact	-	21	CAS1-Kili	CAS	Lineage 3	Clustered	703377400001771	nnnoooonnonnnnnnnnnoooooooooooooooonnnnnnnn
JUEP126	JJUHE	20	15-24	Female	Urban	Jigjiga	Non pastoralism	Student	Single	Secondary School	No	Extrapulmonary TB	cervical lymph node	New	RD9 intact	-	1547	T3	T	Lineage 4	Clustered	777727777760771	nnnnnnnnnnnnononnnnnnnnnnnnnnnnnoooonnnnnnn
JUEP132	JJUHE	21	15-24	Female	Rural	Awubere	Pastoralism	Pastoralist	Single	illiterate	No	Extrapulmonary TB	axillary lymph node	New	RD9 intact	-	10	EAI8-MDG	EAI	Lineage 1	Clustered	477777277413771	noonnnnnnnnnnnnnnnononnnnnnnoooononnnnnnnnn
JUEP137	JJUHE	19	15-24	Female	Rural	Jigjiga	Pastoralism	Pastoralist	Married	illiterate	No	Extrapulmonary TB	cervical lymph node	New	RD9 intact	-	1	Beijing	Beijing	Lineage 2	Clustered	000000000003771	oooooooooooooooooooooooooooooooooonnnnnnnnn
JUEP141	JJUHE	20	15-24	Female	Rural	Kebri Beyah	Pastoralism	Pastoralist	Married	illiterate	No	Extrapulmonary TB	Breast	New	RD9 intact	-	25	CAS1-Delhi	CAS	Lineage 3	Clustered	703777740003171	nnnoooonnnnnnnnnnnnnnnoooooooooooonnoonnnnn
JUEP143	JJUHE	50	=>45	Female	Rural	Harshin	Pastoralism	Pastoralist	Married	illiterate	No	Extrapulmonary TB	cervical lymph node	New	RD9 intact	-	35	Ural-1	Ural-1	Lineage 4	Unique	777737777420771	nnnnnnnnnnnnonnnnnnnnnnnnnnnooonoooonnnnnnn
JUEP144	JJUHE	20	15-24	Female	Urban	Jigjiga	Non pastoralism	Unemployed	Single	elementary school	No	Extrapulmonary TB	cervical lymph node	New	RD9 intact	-	1	Beijing	Beijing	Lineage 2	Clustered	000000000003771	oooooooooooooooooooooooooooooooooonnnnnnnnn
JUEP145	JJUHE	28	25-34	Male	Rural	Babile	Pastoralism	Pastoralist	Married	elementary school	No	Extrapulmonary TB	cervical lymph node	New	RD9 intact	-	521	T1	T	Lineage 4	Unique	777777777760611	nnnnnnnnnnnnnnnnnnnnnnnnnnnnnnnnoooonnooonn
JUEP146	JJUHE	20	15-24	Male	Rural	Gursum	Non pastoralism	Student	Single	Secondary School	No	Extrapulmonary TB	cervical lymph node	New	RD9 intact	-	4	Unknown	Unknown	Lineage 4	Clustered	000000007760771	oooooooooooooooooooooooonnnnnnnnoooonnnnnnn
JUEP147	JJUHE	29	25-34	Female	Rural	Jigjiga	Pastoralism	Pastoralist	Married	illiterate	No	Extrapulmonary TB	cervical lymph node	New	RD9 intact	-	910	Ethiopian	Ethiopia	Lineage 7	Clustered	700000007177771	nnnooooooooooooooooooooonnnoonnnnnnnnnnnnnn
JUEP15	JJUHE	22	15-24	Male	Rural	Degehabur	Pastoralism	Pastoralist	Single	illiterate	No	Extrapulmonary TB	cervical lymph node	New	RD9 intact	-	17	LAM2	LAM	Lineage 4	Unique	677737607760771	nnonnnnnnnnnonnnnnnnoooonnnnnnnnoooonnnnnnn
JUEP16	JJUHE	30	25-34	Male	Rural	Jigjiga	Pastoralism	Pastoralist	Married	elementary school	No	Extrapulmonary TB	cervical lymph node	New	RD9 deleted	RD4 deleted	3750	BOV_1	BOV_1	Mycabacterium bovis	Unique	602773777774600	nnooooononnnnnnonnnnnnnnnnnnnnnnnnoonnooooo
JUEP17	JJUHE	15	15-24	Male	Rural	Jigjiga	Non pastoralism	Unemployed	Single	illiterate	No	Extrapulmonary TB	cervical lymph node	New	RD9 intact	-	247	CAS1-Delhi	CAS	Lineage 3	Clustered	703777740003471	nnnoooonnnnnnnnnnnnnnnoooooooooooonnnoonnnn
JUEP19	JJUHE	20	15-24	Female	Rural	Degehabur	Pastoralism	Pastoralist	Married	illiterate	No	Extrapulmonary TB	cervical lymph node	New	RD9 intact	-	26	CAS1-Delhi	CAS	Lineage 3	Clustered	703777740003771	nnnoooonnnnnnnnnnnnnnnoooooooooooonnnnnnnnn
JUEP20	JJUHE	15	15-24	Male	Rural	Kebri Beyah	Non pastoralism	Unemployed	Single	illiterate	No	Extrapulmonary TB	cervical lymph node	New	RD9 intact	-	149	T3-ETH	T	Lineage 4	Clustered	777000377760771	nnnnnnnnnoooooooooonnnnnnnnnnnnnoooonnnnnnn
JUEP21	JJUHE	21	15-24	Male	Rural	Awubere	Pastoralism	Pastoralist	Single	illiterate	No	Extrapulmonary TB	cervical lymph node	New	RD9 intact	-	21	CAS1-Kili	CAS	Lineage 3	Clustered	703377400001771	nnnoooonnonnnnnnnnnoooooooooooooooonnnnnnnn
JUEP22	JJUHE	15	15-24	Female	Rural	Awubere	Non pastoralism	Unemployed	Single	illiterate	No	Extrapulmonary TB	cervical lymph node	New	RD9 intact	-	21	CAS1-Kili	CAS	Lineage 3	Clustered	703377400001771	nnnoooonnonnnnnnnnnoooooooooooooooonnnnnnnn
JUEP23	JJUHE	29	25-34	Female	Rural	Jigjiga	Pastoralism	Pastoralist	Married	illiterate	No	Extrapulmonary TB	cervical lymph node	New	RD9 intact	-	48	EAI1-SOM	EAI	Lineage 1	Clustered	777777777413731	nnnnnnnnnnnnnnnnnnnnnnnnnnnnoooononnnnnonnn
JUEP24	JJUHE	29	25-34	Male	Rural	Awubere	Pastoralism	Pastoralist	Single	Secondary School	No	Extrapulmonary TB	cervical lymph node	New	RD9 intact	-	50	H3	Haarlem	Lineage 4	Clustered	777777777720771	nnnnnnnnnnnnnnnnnnnnnnnnnnnnnnonoooonnnnnnn
JUEP25	JJUHE	15	15-24	Male	Rural	Jigjiga	Non pastoralism	Student	Single	elementary school	No	Extrapulmonary TB	cervical lymph node	New	RD9 intact	-	149	T3-ETH	T	Lineage 4	Clustered	777000377760771	nnnnnnnnnoooooooooonnnnnnnnnnnnnoooonnnnnnn
JUEP26	JJUHE	15	15-24	Female	Rural	Jigjiga	Non pastoralism	Unemployed	Single	illiterate	No	Extrapulmonary TB	cervical lymph node	New	RD9 intact	-	236	EAI5	EAI	Lineage 1	Unique	777777777413771	nnnnnnnnnnnnnnnnnnnnnnnnnnnnoooononnnnnnnnn
JUEP29	JJUHE	32	25-34	Male	Rural	Awubere	Pastoralism	Pastoralist	Married	illiterate	No	Extrapulmonary TB	cervical lymph node	New	RD9 intact	-	381	CAS1-Delhi	CAS	Lineage 3	Unique	703777740003071	nnnoooonnnnnnnnnnnnnnnoooooooooooonnooonnnn
JUEP31	JJUHE	18	15-24	Male	Rural	Jigjiga	Pastoralism	Pastoralist	Single	illiterate	No	Extrapulmonary TB	Skin	New	RD9 intact	-	149	T3-ETH	T	Lineage 4	Clustered	777000377760771	nnnnnnnnnoooooooooonnnnnnnnnnnnnoooonnnnnnn
JUEP32	JJUHE	21	15-24	Male	Rural	Jigjiga	Pastoralism	Pastoralist	Single	illiterate	No	Extrapulmonary TB	cervical lymph node	New	RD9 intact	-	149	T3-ETH	T	Lineage 4	Clustered	777000377760771	nnnnnnnnnoooooooooonnnnnnnnnnnnnoooonnnnnnn
JUEP33	JJUHE	18	15-24	Male	Rural	Jigjiga	Pastoralism	Pastoralist	Single	illiterate	No	Extrapulmonary TB	cervical lymph node	New	RD9 intact	-	357	CAS1-Delhi	CAS	Lineage 3	Clustered	703777740000771	nnnoooonnnnnnnnnnnnnnnoooooooooooooonnnnnnn
JUEP34	JJUHE	21	15-24	Female	Urban	Jigjiga	Non pastoralism	Unemployed	Single	Secondary School	No	Extrapulmonary TB	cervical lymph node	New	RD9 intact	-	591	EAI6-BGD1	EAI	Lineage 1	Clustered	777777757413771	nnnnnnnnnnnnnnnnnnnnnnonnnnnoooononnnnnnnnn
JUEP36	JJUHE	20	15-24	Male	Rural	Jigjiga	Pastoralism	Pastoralist	Single	illiterate	No	Extrapulmonary TB	cervical lymph node	New	RD9 intact	-	2669	ATYPIC	ATYPIC	Lineage 2	Unique	000000000000000	ooooooooooooooooooooooooooooooooooooooooooo
JUEP37	JJUHE	15	15-24	Male	Rural	Gursum	Non pastoralism	Student	Single	elementary school	No	Extrapulmonary TB	cervical lymph node	New	RD9 intact	-	52	T2	T	Lineage 4	Clustered	777777777760731	nnnnnnnnnnnnnnnnnnnnnnnnnnnnnnnnoooonnnonnn
JUEP38	JJUHE	21	15-24	Female	Rural	Kebri Beyah	Pastoralism	Pastoralist	Married	illiterate	No	Extrapulmonary TB	cervical lymph node	New	RD9 intact	-	25	CAS1-Delhi	CAS	Lineage 3	Clustered	703777740003171	nnnoooonnnnnnnnnnnnnnnoooooooooooonnoonnnnn
JUEP40	JJUHE	24	15-24	Male	Rural	Jigjiga	Pastoralism	Pastoralist	Married	elementary school	No	Extrapulmonary TB	cervical lymph node	New	RD9 intact	-	37	T3	T	Lineage 4	Clustered	777737777760771	nnnnnnnnnnnnonnnnnnnnnnnnnnnnnnnoooonnnnnnn
JUEP42	JJUHE	15	15-24	Female	Urban	Jigjiga	Non pastoralism	Student	Single	Secondary School	No	Extrapulmonary TB	cervical lymph node	New	RD9 intact	-	25	CAS1-Delhi	CAS	Lineage 3	Clustered	703777740003171	nnnoooonnnnnnnnnnnnnnnoooooooooooonnoonnnnn
JUEP45	JJUHE	54	=>45	Male	Urban	Jigjiga	Non pastoralism	Unemployed	Divorced	illiterate	No	Extrapulmonary TB	submandibular lymph node	New	RD9 intact	-	Orphan or New	Not defined	Not defined	Lineage 4	Unique	777775477760731	nnnnnnnnnnnnnnnnonnoonnnnnnnnnnnoooonnnonnn
JUEP48	JJUHE	24	15-24	Female	Rural	Jigjiga	Pastoralism	Pastoralist	Married	illiterate	No	Extrapulmonary TB	cervical lymph node	New	RD9 intact	-	109	EAI8-MDG	EAI	Lineage 1	Unique	477777377413771	noonnnnnnnnnnnnnnnonnnnnnnnnoooononnnnnnnnn
JUEP53	JJUHE	15	15-24	Male	Urban	Fik	Non pastoralism	Student	Single	Secondary School	No	Extrapulmonary TB	cervical lymph node	Previously Treated	RD9 intact	-	26	CAS1-Delhi	CAS	Lineage 3	Clustered	703777740003771	nnnoooonnnnnnnnnnnnnnnoooooooooooonnnnnnnnn
JUEP54	JJUHE	29	25-34	Male	Rural	Gursum	Pastoralism	Pastoralist	Single	Secondary School	No	Extrapulmonary TB	cervical lymph node	New	RD9 intact	-	149	T3-ETH	T	Lineage 4	Clustered	777000377760771	nnnnnnnnnoooooooooonnnnnnnnnnnnnoooonnnnnnn
JUEP55	JJUHE	15	15-24	Female	Urban	Kebri Beyah	Non pastoralism	Student	Single	Secondary School	No	Extrapulmonary TB	cervical lymph node	New	RD9 intact	-	53	T1	T	Lineage 4	Clustered	777777777760771	nnnnnnnnnnnnnnnnnnnnnnnnnnnnnnnnoooonnnnnnn
JUEP56	JJUHE	18	15-24	Male	Rural	Jigjiga	Pastoralism	Pastoralist	Single	illiterate	No	Extrapulmonary TB	cervical lymph node	New	RD9 intact	-	1607	LAM11-ZWE	LAM	Lineage 4	Unique	601777606060771	nnoooooonnnnnnnnnnnnoooonnoooonnoooonnnnnnn
JUEP57	JJUHE	28	25-34	Female	Rural	Awubere	Pastoralism	Pastoralist	Married	illiterate	No	Extrapulmonary TB	cervical lymph node	New	RD9 intact	-	149	T3-ETH	T	Lineage 4	Clustered	777000377760771	nnnnnnnnnoooooooooonnnnnnnnnnnnnoooonnnnnnn
JUEP59	JJUHE	21	15-24	Female	Urban	Awubere	Non pastoralism	Merchant	Married	Secondary School	No	Extrapulmonary TB	cervical lymph node	New	RD9 intact	-	121	H3	Haarlem	Lineage 4	Clustered	777777775720771	nnnnnnnnnnnnnnnnnnnnnnnnnonnnnonoooonnnnnnn
JUEP60	JJUHE	28	25-34	Male	Urban	Harshin	Non pastoralism	Daily Labourer	Married	Secondary School	No	Extrapulmonary TB	cervical lymph node	New	RD9 intact	-	Orphan or New	Not defined	Not defined	Unknown	Unique	740000000000000	nnnnooooooooooooooooooooooooooooooooooooooo
JUEP61	JJUHE	21	15-24	Female	Rural	Gursum	Pastoralism	Pastoralist	Married	Read and write	No	Extrapulmonary TB	cervical lymph node	New	RD9 intact	-	26	CAS1-Delhi	CAS	Lineage 3	Clustered	703777740003771	nnnoooonnnnnnnnnnnnnnnoooooooooooonnnnnnnnn
JUEP62	JJUHE	21	15-24	Male	Urban	Jigjiga	Non pastoralism	Daily Labourer	Single	Secondary School	No	Extrapulmonary TB	cervical lymph node	New	RD9 intact	-	50	H3	Haarlem	Lineage 4	Clustered	777777777720771	nnnnnnnnnnnnnnnnnnnnnnnnnnnnnnonoooonnnnnnn
JUEP63	JJUHE	15	15-24	Male	Urban	Jigjiga	Non pastoralism	Student	Single	elementary school	No	Extrapulmonary TB	cervical lymph node	New	RD9 intact	-	1	Beijing	Beijing	Lineage 2	Clustered	000000000003771	oooooooooooooooooooooooooooooooooonnnnnnnnn
JUEP64	JJUHE	15	15-24	Male	Rural	Jigjiga	Non pastoralism	Unemployed	Single	illiterate	No	Extrapulmonary TB	cervical lymph node	New	RD9 intact	-	37	T3	T	Lineage 4	Clustered	777737777760771	nnnnnnnnnnnnonnnnnnnnnnnnnnnnnnnoooonnnnnnn
JUEP65	JJUHE	19	15-24	Female	Urban	Jigjiga	Non pastoralism	Student	Single	Secondary School	No	Extrapulmonary TB	cervical lymph node	New	RD9 intact	-	910	Ethiopian	Ethiopia	Lineage 7	Clustered	700000007177771	nnnooooooooooooooooooooonnnoonnnnnnnnnnnnnn
JUEP66	JJUHE	22	15-24	Male	Urban	Jigjiga	Non pastoralism	Merchant	Single	Tertiary	No	Extrapulmonary TB	cervical lymph node	New	RD9 intact	-	52	T2	T	Lineage 4	Clustered	777777777760731	nnnnnnnnnnnnnnnnnnnnnnnnnnnnnnnnoooonnnonnn
JUEP67	JJUHE	50	=>45	Female	Rural	Jigjiga	Pastoralism	Pastoralist	Married	Read and write	Yes	Extrapulmonary TB	cervical lymph node	New	RD9 intact	-	42	LAM9	LAM	Lineage 4	Clustered	777777607760771	nnnnnnnnnnnnnnnnnnnnoooonnnnnnnnoooonnnnnnn
JUEP68	JJUHE	35	35-44	Female	Rural	Harshin	Pastoralism	Pastoralist	Married	illiterate	No	Extrapulmonary TB	cervical lymph node	New	RD9 intact	-	149	T3-ETH	T	Lineage 4	Clustered	777000377760771	nnnnnnnnnoooooooooonnnnnnnnnnnnnoooonnnnnnn
JUEP69	JJUHE	19	15-24	Female	Urban	Jigjiga	Non pastoralism	Student	Single	Secondary School	No	Extrapulmonary TB	cervical lymph node	New	RD9 intact	-	149	T3-ETH	T	Lineage 4	Clustered	777000377760771	nnnnnnnnnoooooooooonnnnnnnnnnnnnoooonnnnnnn
JUEP70	JJUHE	28	25-34	Male	Urban	Kebridehar	Non pastoralism	Daily Labourer	Married	Secondary School	No	Extrapulmonary TB	cervical lymph node	New	RD9 intact	-	21	CAS1-Kili	CAS	Lineage 3	Clustered	703377400001771	nnnoooonnonnnnnnnnnoooooooooooooooonnnnnnnn
JUEP71	JJUHE	17	15-24	Male	Rural	Babile	Pastoralism	Pastoralist	Single	illiterate	No	Extrapulmonary TB	cervical lymph node	New	RD9 intact	-	21	CAS1-Kili	CAS	Lineage 3	Clustered	703377400001771	nnnoooonnonnnnnnnnnoooooooooooooooonnnnnnnn
JUEP72	JJUHE	19	15-24	Male	Rural	Jigjiga	Pastoralism	Pastoralist	Single	illiterate	No	Extrapulmonary TB	cervical lymph node	New	RD9 intact	-	149	T3-ETH	T	Lineage 4	Clustered	777000377760771	nnnnnnnnnoooooooooonnnnnnnnnnnnnoooonnnnnnn
JUEP77	JJUHE	30	25-34	Female	Rural	Kebri Beyah	Pastoralism	Pastoralist	Married	illiterate	No	Extrapulmonary TB	cervical lymph node	New	RD9 intact	-	10	EAI8-MDG	EAI	Lineage 1	Clustered	477777277413771	noonnnnnnnnnnnnnnnononnnnnnnoooononnnnnnnnn
JUEP79	JJUHE	30	25-34	Male	Rural	Jigjiga	Pastoralism	Pastoralist	Married	elementary school	No	Extrapulmonary TB	cervical lymph node	New	RD9 intact	-	149	T3-ETH	T	Lineage 4	Clustered	777000377760771	nnnnnnnnnoooooooooonnnnnnnnnnnnnoooonnnnnnn
JUEP87	JJUHE	32	25-34	Male	Rural	Harshin	Pastoralism	Pastoralist	Married	Read and write	No	Extrapulmonary TB	cervical lymph node	New	RD9 intact	-	21	CAS1-Kili	CAS	Lineage 3	Clustered	703377400001771	nnnoooonnonnnnnnnnnoooooooooooooooonnnnnnnn
JUEP88	JJUHE	35	35-44	Female	Urban	Degehabur	Non pastoralism	House wife	Married	Secondary School	No	Extrapulmonary TB	cervical lymph node	New	RD9 intact	-	52	T2	T	Lineage 4	Clustered	777777777760731	nnnnnnnnnnnnnnnnnnnnnnnnnnnnnnnnoooonnnonnn
JUEP91	JJUHE	40	35-44	Female	Urban	Jigjiga	Non pastoralism	House wife	Married	Read and write	No	Extrapulmonary TB	cervical lymph node	New	RD9 intact	-	53	T1	T	Lineage 4	Clustered	777777777760771	nnnnnnnnnnnnnnnnnnnnnnnnnnnnnnnnoooonnnnnnn
JUEP93	JJUHE	15	15-24	Male	Rural	Jigjiga	Non pastoralism	Unemployed	Single	illiterate	No	Extrapulmonary TB	cervical lymph node	New	RD9 intact	-	584	T2	T	Lineage 4	Clustered	777775777760731	nnnnnnnnnnnnnnnnonnnnnnnnnnnnnnnoooonnnonnn
JUEP95	JJUHE	50	=>45	Female	Urban	Jigjiga	Non pastoralism	House wife	Married	illiterate	No	Extrapulmonary TB	cervical lymph node	New	RD9 intact	-	1755	LAM6	LAM	Lineage 4	Unique	677777607560771	nnonnnnnnnnnnnnnnnnnoooonnnnonnnoooonnnnnnn
JUH01	JJUH	45	=>45	Female	Rural	Jigjiga	Pastoralism	Pastoralist	Married	illiterate	No	Pulmonary TB	pulmonary	New	RD9 intact	-	2359	CAS1-Delhi	CAS	Lineage 3	Unique	703677740003171	nnnoooonnnnonnnnnnnnnnoooooooooooonnoonnnnn
JUH02	JJUH	40	35-44	Male	Rural	Jigjiga	Pastoralism	Pastoralist	Married	illiterate	Yes	Pulmonary TB	pulmonary	Previously Treated	RD9 intact	-	52	T2	T	Lineage 4	Clustered	777777777760731	nnnnnnnnnnnnnnnnnnnnnnnnnnnnnnnnoooonnnonnn
JUH03	JJUH	18	15-24	Male	Urban	Jigjiga	Non pastoralism	Student	Single	Secondary School	No	Pulmonary TB	pulmonary	New	RD9 intact	-	53	T1	T	Lineage 4	Clustered	777777777760771	nnnnnnnnnnnnnnnnnnnnnnnnnnnnnnnnoooonnnnnnn
JUH04	JJUH	23	15-24	Male	Urban	Awubere	Non pastoralism	Unemployed	Married	Read and write	Yes	Pulmonary TB	pulmonary	New	RD9 intact	-	53	T1	T	Lineage 4	Clustered	777777777760771	nnnnnnnnnnnnnnnnnnnnnnnnnnnnnnnnoooonnnnnnn
JUH05	JJUH	16	15-24	Female	Urban	Jigjiga	Non pastoralism	Unemployed	Single	Read and write	No	Pulmonary TB	pulmonary	New	RD9 intact	-	25	CAS1-Delhi	CAS	Lineage 3	Clustered	703777740003171	nnnoooonnnnnnnnnnnnnnnoooooooooooonnoonnnnn
JUH06	JJUH	20	15-24	Female	Rural	Jigjiga	Non pastoralism	Student	Single	Secondary School	No	Pulmonary TB	pulmonary	New	RD9 intact	-	21	CAS1-Kili	CAS	Lineage 3	Clustered	703377400001771	nnnoooonnonnnnnnnnnoooooooooooooooonnnnnnnn
JUH07	JJUH	17	15-24	Male	Rural	Jigjiga	Pastoralism	Pastoralist	Single	illiterate	No	Pulmonary TB	pulmonary	New	RD9 intact	-	149	T3-ETH	T	Lineage 4	Clustered	777000377760771	nnnnnnnnnoooooooooonnnnnnnnnnnnnoooonnnnnnn
JUH08	JJUH	20	15-24	Male	Urban	Jigjiga	Non pastoralism	Student	Single	Tertiary	Yes	Pulmonary TB	pulmonary	New	RD9 intact	-	149	T3-ETH	T	Lineage 4	Clustered	777000377760771	nnnnnnnnnoooooooooonnnnnnnnnnnnnoooonnnnnnn
JUH09	JJUH	15	15-24	Female	Urban	Jigjiga	Non pastoralism	Student	Single	elementary school	No	Pulmonary TB	pulmonary	New	RD9 intact	-	20	LAM1	LAM	Lineage 4	Clustered	677777607760771	nnonnnnnnnnnnnnnnnnnoooonnnnnnnnoooonnnnnnn
JUH10	JJUH	15	15-24	Male	Urban	Fik	Non pastoralism	Student	Single	elementary school	No	Pulmonary TB	pulmonary	New	RD9 intact	-	53	T1	T	Lineage 4	Clustered	777777777760771	nnnnnnnnnnnnnnnnnnnnnnnnnnnnnnnnoooonnnnnnn
JUH11	JJUH	30	25-34	Female	Rural	Gursum	Pastoralism	Pastoralist	Married	illiterate	No	Pulmonary TB	pulmonary	New	RD9 intact	-	1949	CAS	CAS	Lineage 3	Clustered	703777700000771	nnnoooonnnnnnnnnnnnnnooooooooooooooonnnnnnn
JUH12	JJUH	18	15-24	Male	Urban	Jigjiga	Non pastoralism	Student	Single	Tertiary	No	Pulmonary TB	pulmonary	New	RD9 intact	-	121	H3	Haarlem	Lineage 4	Clustered	777777775720771	nnnnnnnnnnnnnnnnnnnnnnnnnonnnnonoooonnnnnnn
JUH13	JJUH	38	35-44	Male	Rural	Gursum	Pastoralism	Pastoralist	Divorced	illiterate	No	Pulmonary TB	pulmonary	New	RD9 intact	-	53	T1	T	Lineage 4	Clustered	777777777760771	nnnnnnnnnnnnnnnnnnnnnnnnnnnnnnnnoooonnnnnnn
JUH14	JJUH	45	=>45	Male	Urban	Jigjiga	Non pastoralism	Merchant	Married	illiterate	No	Pulmonary TB	pulmonary	New	RD9 intact	-	2866	H1	Haarlem	Lineage 4	Unique	777717774020771	nnnnnnnnnnnnoonnnnnnnnnnnoooooonoooonnnnnnn
JUH15	JJUH	15	15-24	Male	Rural	Babile	Non pastoralism	Student	Single	elementary school	No	Pulmonary TB	pulmonary	New	RD9 intact	-	121	H3	Haarlem	Lineage 4	Clustered	777777775720771	nnnnnnnnnnnnnnnnnnnnnnnnnonnnnonoooonnnnnnn
JUH16	JJUH	26	25-34	Male	Urban	Jigjiga	Non pastoralism	Student	Single	Tertiary	Yes	Pulmonary TB	pulmonary	New	RD9 intact	-	726	EAI6-BGD1	EAI	Lineage 1	Clustered	777737747413771	nnnnnnnnnnnnonnnnnnnnnoonnnnoooononnnnnnnnn
KH01	KRH	19	15-24	Male	Urban	Jigjiga	Non pastoralism	Student	Single	Secondary School	No	Pulmonary TB	pulmonary	New	RD9 intact	-	247	CAS1-Delhi	CAS	Lineage 3	Clustered	703777740003471	nnnoooonnnnnnnnnnnnnnnoooooooooooonnnoonnnn
KH02	KRH	30	25-34	Female	Urban	Jigjiga	Non pastoralism	Student	Single	Secondary School	No	Pulmonary TB	pulmonary	New	RD9 intact	-	21	CAS1-Kili	CAS	Lineage 3	Clustered	703377400001771	nnnoooonnonnnnnnnnnoooooooooooooooonnnnnnnn
KH03	KRH	15	15-24	Female	Urban	Jigjiga	Non pastoralism	Student	Single	Secondary School	No	Pulmonary TB	pulmonary	New	RD9 intact	-	53	T1	T	Lineage 4	Clustered	777777777760771	nnnnnnnnnnnnnnnnnnnnnnnnnnnnnnnnoooonnnnnnn
KH04	KRH	50	=>45	Male	Urban	Jigjiga	Non pastoralism	Daily Labourer	Married	elementary school	No	Pulmonary TB	pulmonary	New	RD9 intact	-	53	T1	T	Lineage 4	Clustered	777777777760771	nnnnnnnnnnnnnnnnnnnnnnnnnnnnnnnnoooonnnnnnn
KH05	KRH	19	15-24	Male	Urban	Awubere	Non pastoralism	Student	Single	Secondary School	Yes	Pulmonary TB	pulmonary	New	RD9 intact	-	21	CAS1-Kili	CAS	Lineage 3	Clustered	703377400001771	nnnoooonnonnnnnnnnnoooooooooooooooonnnnnnnn
KH06	KRH	18	15-24	Male	Urban	Jigjiga	Non pastoralism	Student	Single	Secondary School	No	Pulmonary TB	pulmonary	New	RD9 intact	-	42	LAM9	LAM	Lineage 4	Clustered	777777607760771	nnnnnnnnnnnnnnnnnnnnoooonnnnnnnnoooonnnnnnn
KH07	KRH	25	25-34	Male	Rural	Jigjiga	Pastoralism	Pastoralist	Single	Secondary School	No	Pulmonary TB	pulmonary	New	RD9 intact	-	37	T3	T	Lineage 4	Clustered	777737777760771	nnnnnnnnnnnnonnnnnnnnnnnnnnnnnnnoooonnnnnnn
KH08	KRH	30	25-34	Male	Rural	Jigjiga	Pastoralism	Pastoralist	Married	illiterate	No	Pulmonary TB	pulmonary	New	RD9 intact	-	149	T3-ETH	T	Lineage 4	Clustered	777000377760771	nnnnnnnnnoooooooooonnnnnnnnnnnnnoooonnnnnnn
KH09	KRH	35	35-44	Female	Rural	Gursum	Pastoralism	Pastoralist	Married	illiterate	No	Pulmonary TB	pulmonary	New	RD9 intact	-	26	CAS1-Delhi	CAS	Lineage 3	Clustered	703777740003771	nnnoooonnnnnnnnnnnnnnnoooooooooooonnnnnnnnn
KH10	KRH	62	=>45	Male	Urban	Jigjiga	Non pastoralism	Daily Labourer	Married	illiterate	No	Pulmonary TB	pulmonary	New	RD9 intact	-	21	CAS1-Kili	CAS	Lineage 3	Clustered	703377400001771	nnnoooonnonnnnnnnnnoooooooooooooooonnnnnnnn
KH100	KRH	16	15-24	Female	Urban	Jigjiga	Non pastoralism	Student	Single	Secondary School	No	Pulmonary TB	pulmonary	New	RD9 intact	-	26	CAS1-Delhi	CAS	Lineage 3	Clustered	703777740003771	nnnoooonnnnnnnnnnnnnnnoooooooooooonnnnnnnnn
KH101	KRH	35	35-44	Male	Urban	Jigjiga	Non pastoralism	Daily Labourer	Single	Secondary School	No	Pulmonary TB	pulmonary	New	RD9 intact	-	53	T1	T	Lineage 4	Clustered	777777777760771	nnnnnnnnnnnnnnnnnnnnnnnnnnnnnnnnoooonnnnnnn
KH102	KRH	30	25-34	Male	Rural	Jigjiga	Non pastoralism	Student	Single	elementary school	No	Pulmonary TB	pulmonary	New	RD9 intact	-	78	T	T	Lineage 4	Clustered	777777777760711	nnnnnnnnnnnnnnnnnnnnnnnnnnnnnnnnoooonnnoonn
KH103	KRH	60	=>45	Female	Urban	Kebri Beyah	Non pastoralism	Student	Married	Secondary School	No	Pulmonary TB	pulmonary	New	RD9 intact	-	21	CAS1-Kili	CAS	Lineage 3	Clustered	703377400001771	nnnoooonnonnnnnnnnnoooooooooooooooonnnnnnnn
KH104	KRH	25	25-34	Female	Urban	Jigjiga	Non pastoralism	Merchant	Married	illiterate	Yes	Pulmonary TB	pulmonary	New	RD9 intact	-	40	T4	T	Lineage 4	Clustered	777777377760771	nnnnnnnnnnnnnnnnnnonnnnnnnnnnnnnoooonnnnnnn
KH105	KRH	15	15-24	Male	Urban	Jigjiga	Non pastoralism	Student	Single	elementary school	No	Pulmonary TB	pulmonary	New	RD9 intact	-	21	CAS1-Kili	CAS	Lineage 3	Clustered	703377400001771	nnnoooonnonnnnnnnnnoooooooooooooooonnnnnnnn
KH106	KRH	19	15-24	Male	Rural	Jigjiga	Non pastoralism	Student	Single	Secondary School	No	Pulmonary TB	pulmonary	New	RD9 intact	-	Orphan or New	LAM4	LAM	Lineage 4	Unique	777774007760731	nnnnnnnnnnnnnnnnoooooooonnnnnnnnoooonnnonnn
KH107	KRH	48	=>45	Female	Urban	Jigjiga	Non pastoralism	Student	Single	Secondary School	No	Pulmonary TB	pulmonary	New	RD9 intact	-	149	T3-ETH	T	Lineage 4	Clustered	777000377760771	nnnnnnnnnoooooooooonnnnnnnnnnnnnoooonnnnnnn
KH108	KRH	25	25-34	Male	Rural	Jigjiga	Pastoralism	Pastoralist	Married	illiterate	No	Pulmonary TB	pulmonary	New	RD9 intact	-	149	T3-ETH	T	Lineage 4	Clustered	777000377760771	nnnnnnnnnoooooooooonnnnnnnnnnnnnoooonnnnnnn
KH109	KRH	35	35-44	Female	Urban	Jigjiga	Non pastoralism	Merchant	Single	Secondary School	No	Pulmonary TB	pulmonary	New	RD9 intact	-	53	T1	T	Lineage 4	Clustered	777777777760771	nnnnnnnnnnnnnnnnnnnnnnnnnnnnnnnnoooonnnnnnn
KH11	KRH	61	=>45	Male	Rural	Jigjiga	Pastoralism	Pastoralist	Married	illiterate	No	Pulmonary TB	pulmonary	New	RD9 intact	-	52	T2	T	Lineage 4	Clustered	777777777760731	nnnnnnnnnnnnnnnnnnnnnnnnnnnnnnnnoooonnnonnn
KH110	KRH	33	25-34	Female	Rural	Jigjiga	Pastoralism	Pastoralist	Married	illiterate	No	Pulmonary TB	pulmonary	New	RD9 intact	-	149	T3-ETH	T	Lineage 4	Clustered	777000377760771	nnnnnnnnnoooooooooonnnnnnnnnnnnnoooonnnnnnn
KH111	KRH	30	25-34	Male	Rural	Jigjiga	Pastoralism	Pastoralist	Married	Read and write	No	Pulmonary TB	pulmonary	New	RD9 intact	-	21	CAS1-Kili	CAS	Lineage 3	Clustered	703377400001771	nnnoooonnonnnnnnnnnoooooooooooooooonnnnnnnn
KH112	KRH	60	=>45	Male	Rural	Jigjiga	Pastoralism	Pastoralist	Married	illiterate	Yes	Pulmonary TB	pulmonary	New	RD9 intact	-	21	CAS1-Kili	CAS	Lineage 3	Clustered	703377400001771	nnnoooonnonnnnnnnnnoooooooooooooooonnnnnnnn
KH113	KRH	35	35-44	Male	Rural	Jigjiga	Non pastoralism	Student	Single	Secondary School	No	Pulmonary TB	pulmonary	New	RD9 intact	-	149	T3-ETH	T	Lineage 4	Clustered	777000377760771	nnnnnnnnnoooooooooonnnnnnnnnnnnnoooonnnnnnn
KH114	KRH	35	35-44	Male	Urban	Jigjiga	Non pastoralism	Unemployed	Single	Secondary School	Yes	Pulmonary TB	pulmonary	New	RD9 intact	-	21	CAS1-Kili	CAS	Lineage 3	Clustered	703377400001771	nnnoooonnonnnnnnnnnoooooooooooooooonnnnnnnn
KH115	KRH	38	35-44	Male	Urban	Jigjiga	Non pastoralism	Daily Labourer	Married	Secondary School	No	Pulmonary TB	pulmonary	New	RD9 intact	-	52	T2	T	Lineage 4	Clustered	777777777760731	nnnnnnnnnnnnnnnnnnnnnnnnnnnnnnnnoooonnnonnn
KH116	KRH	40	35-44	Male	Urban	Jigjiga	Non pastoralism	Merchant	Married	Secondary School	No	Pulmonary TB	pulmonary	New	RD9 intact	-	149	T3-ETH	T	Lineage 4	Clustered	777000377760771	nnnnnnnnnoooooooooonnnnnnnnnnnnnoooonnnnnnn
KH117	KRH	34	25-34	Female	Urban	Jigjiga	Non pastoralism	House wife	Single	Secondary School	Yes	Pulmonary TB	pulmonary	New	RD9 intact	-	60	LAM4	LAM	Lineage 4	Unique	777777607760731	nnnnnnnnnnnnnnnnnnnnoooonnnnnnnnoooonnnonnn
KH118	KRH	35	35-44	Male	Rural	Jigjiga	Pastoralism	Pastoralist	Married	illiterate	No	Pulmonary TB	pulmonary	New	RD9 intact	-	149	T3-ETH	T	Lineage 4	Clustered	777000377760771	nnnnnnnnnoooooooooonnnnnnnnnnnnnoooonnnnnnn
KH119	KRH	30	25-34	Male	Urban	Jigjiga	Non pastoralism	Merchant	Married	elementary school	No	Pulmonary TB	pulmonary	New	RD9 intact	-	149	T3-ETH	T	Lineage 4	Clustered	777000377760771	nnnnnnnnnoooooooooonnnnnnnnnnnnnoooonnnnnnn
KH12	KRH	15	15-24	Female	Rural	Jigjiga	Non pastoralism	Unemployed	Single	illiterate	No	Pulmonary TB	pulmonary	New	RD9 intact	-	21	CAS1-Kili	CAS	Lineage 3	Clustered	703377400001771	nnnoooonnonnnnnnnnnoooooooooooooooonnnnnnnn
KH120	KRH	25	25-34	Female	Urban	Jigjiga	Non pastoralism	Student	Single	elementary school	No	Pulmonary TB	pulmonary	New	RD9 intact	-	1634	Manu2	MANU	Lineage 1	Unique	777777777723771	nnnnnnnnnnnnnnnnnnnnnnnnnnnnnnonoonnnnnnnnn
KH121	KRH	70	=>45	Male	Urban	Jigjiga	Non pastoralism	Unemployed	Widowed	Read and write	Yes	Pulmonary TB	pulmonary	New	RD9 intact	-	48	EAI1-SOM	EAI	Lineage 1	Clustered	777777777413731	nnnnnnnnnnnnnnnnnnnnnnnnnnnnoooononnnnnonnn
KH122	KRH	25	25-34	Female	Urban	Jigjiga	Non pastoralism	Student	Married	Tertiary	Yes	Pulmonary TB	pulmonary	New	RD9 intact	-	26	CAS1-Delhi	CAS	Lineage 3	Clustered	703777740003771	nnnoooonnnnnnnnnnnnnnnoooooooooooonnnnnnnnn
KH123	KRH	25	25-34	Female	Urban	Kebri Beyah	Non pastoralism	Unemployed	Married	illiterate	No	Pulmonary TB	pulmonary	New	RD9 intact	-	Orphan or New	Not defined	Not defined	Lineage 4	Unique	637700003760730	nnoonnnnnnnnooooooooooooonnnnnnnoooonnnonno
KH124	KRH	25	25-34	Female	Rural	Jigjiga	Pastoralism	Pastoralist	Single	illiterate	No	Pulmonary TB	pulmonary	New	RD9 intact	-	26	CAS1-Delhi	CAS	Lineage 3	Clustered	703777740003771	nnnoooonnnnnnnnnnnnnnnoooooooooooonnnnnnnnn
KH125	KRH	28	25-34	Female	Urban	Jigjiga	Non pastoralism	House wife	Married	Secondary School	No	Pulmonary TB	pulmonary	New	RD9 intact	-	52	T2	T	Lineage 4	Clustered	777777777760731	nnnnnnnnnnnnnnnnnnnnnnnnnnnnnnnnoooonnnonnn
KH126	KRH	28	25-34	Female	Urban	Kebri Beyah	Non pastoralism	Student	Single	elementary school	No	Pulmonary TB	pulmonary	New	RD9 intact	-	121	H3	Haarlem	Lineage 4	Clustered	777777775720771	nnnnnnnnnnnnnnnnnnnnnnnnnonnnnonoooonnnnnnn
KH127	KRH	28	25-34	Male	Rural	Gursum	Pastoralism	Pastoralist	Divorced	illiterate	No	Pulmonary TB	pulmonary	Previously Treated	RD9 intact	-	34	S	S	Lineage 4	Unique	776377777760771	nnnnnnnnoonnnnnnnnnnnnnnnnnnnnnnoooonnnnnnn
KH128	KRH	15	15-24	Male	Urban	Jigjiga	Non pastoralism	Student	Single	Secondary School	No	Pulmonary TB	pulmonary	New	RD9 intact	-	121	H3	Haarlem	Lineage 4	Clustered	777777775720771	nnnnnnnnnnnnnnnnnnnnnnnnnonnnnonoooonnnnnnn
KH129	KRH	15	15-24	Female	Urban	Jigjiga	Non pastoralism	Student	Single	elementary school	No	Pulmonary TB	pulmonary	New	RD9 intact	-	52	T2	T	Lineage 4	Clustered	777777777760731	nnnnnnnnnnnnnnnnnnnnnnnnnnnnnnnnoooonnnonnn
KH13	KRH	25	25-34	Male	Rural	Jigjiga	Pastoralism	Pastoralist	Married	illiterate	No	Pulmonary TB	pulmonary	New	RD9 intact	-	21	CAS1-Kili	CAS	Lineage 3	Clustered	703377400001771	nnnoooonnonnnnnnnnnoooooooooooooooonnnnnnnn
KH130	KRH	28	25-34	Male	Urban	Awubere	Non pastoralism	Student	Single	Secondary School	No	Pulmonary TB	pulmonary	New	RD9 intact	-	Orphan or New	T1	T	Lineage 4	Clustered	777703777560771	nnnnnnnnnnnnoooonnnnnnnnnnnnonnnoooonnnnnnn
KH131	KRH	34	25-34	Male	Rural	Jigjiga	Pastoralism	Pastoralist	Married	illiterate	No	Pulmonary TB	pulmonary	New	RD9 intact	-	3137	T3	T	Lineage 4	Clustered	776737777760771	nnnnnnnnonnnonnnnnnnnnnnnnnnnnnnoooonnnnnnn
KH132	KRH	20	15-24	Female	Rural	Gursum	Pastoralism	Pastoralist	Single	illiterate	No	Pulmonary TB	pulmonary	New	RD9 intact	-	53	T1	T	Lineage 4	Clustered	777777777760771	nnnnnnnnnnnnnnnnnnnnnnnnnnnnnnnnoooonnnnnnn
KH133	KRH	23	15-24	Male	Urban	Jigjiga	Non pastoralism	Student	Single	Tertiary	No	Pulmonary TB	pulmonary	New	RD9 intact	-	4	Unknown	Unknown	Lineage 4	Clustered	000000007760771	oooooooooooooooooooooooonnnnnnnnoooonnnnnnn
KH134	KRH	28	25-34	Male	Rural	Jigjiga	Pastoralism	Pastoralist	Married	illiterate	No	Pulmonary TB	pulmonary	New	RD9 intact	-	26	CAS1-Delhi	CAS	Lineage 3	Clustered	703777740003771	nnnoooonnnnnnnnnnnnnnnoooooooooooonnnnnnnnn
KH135	KRH	44	35-44	Female	Rural	Jigjiga	Pastoralism	Pastoralist	Married	illiterate	No	Pulmonary TB	pulmonary	New	RD9 intact	-	20	LAM1	LAM	Lineage 4	Clustered	677777607760771	nnonnnnnnnnnnnnnnnnnoooonnnnnnnnoooonnnnnnn
KH136	KRH	65	=>45	Male	Rural	Kebri Beyah	Pastoralism	Pastoralist	Married	illiterate	Yes	Pulmonary TB	pulmonary	New	RD9 intact	-	52	T2	T	Lineage 4	Clustered	777777777760731	nnnnnnnnnnnnnnnnnnnnnnnnnnnnnnnnoooonnnonnn
KH137	KRH	60	=>45	Male	Urban	Jigjiga	Non pastoralism	Unemployed	Married	elementary school	No	Pulmonary TB	pulmonary	New	RD9 intact	-	726	EAI6-BGD1	EAI	Lineage 1	Clustered	777737747413771	nnnnnnnnnnnnonnnnnnnnnoonnnnoooononnnnnnnnn
KH138	KRH	27	25-34	Male	Urban	Jigjiga	Non pastoralism	Unemployed	Married	Secondary School	Yes	Pulmonary TB	pulmonary	New	RD9 intact	-	20	LAM1	LAM	Lineage 4	Clustered	677777607760771	nnonnnnnnnnnnnnnnnnnoooonnnnnnnnoooonnnnnnn
KH139	KRH	40	35-44	Male	Rural	Jigjiga	Pastoralism	Pastoralist	Married	illiterate	No	Pulmonary TB	pulmonary	New	RD9 intact	-	20	LAM1	LAM	Lineage 4	Clustered	677777607760771	nnonnnnnnnnnnnnnnnnnoooonnnnnnnnoooonnnnnnn
KH14	KRH	20	15-24	Male	Urban	Awubere	Non pastoralism	Unemployed	Single	Read and write	No	Pulmonary TB	pulmonary	New	RD9 intact	-	48	EAI1-SOM	EAI	Lineage 1	Clustered	777777777413731	nnnnnnnnnnnnnnnnnnnnnnnnnnnnoooononnnnnonnn
KH140	KRH	40	35-44	Male	Rural	Jigjiga	Pastoralism	Pastoralist	Single	illiterate	No	Pulmonary TB	pulmonary	New	RD9 intact	-	21	CAS1-Kili	CAS	Lineage 3	Clustered	703377400001771	nnnoooonnonnnnnnnnnoooooooooooooooonnnnnnnn
KH141	KRH	28	25-34	Male	Urban	Jigjiga	Non pastoralism	Unemployed	Single	Secondary School	No	Pulmonary TB	pulmonary	New	RD9 intact	-	149	T3-ETH	T	Lineage 4	Clustered	777000377760771	nnnnnnnnnoooooooooonnnnnnnnnnnnnoooonnnnnnn
KH142	KRH	28	25-34	Male	Rural	Jigjiga	Pastoralism	Pastoralist	Married	illiterate	Yes	Pulmonary TB	pulmonary	New	RD9 intact	-	42	LAM9	LAM	Lineage 4	Clustered	777777607760771	nnnnnnnnnnnnnnnnnnnnoooonnnnnnnnoooonnnnnnn
KH143	KRH	25	25-34	Female	Urban	Jigjiga	Non pastoralism	Merchant	Married	illiterate	No	Pulmonary TB	pulmonary	New	RD9 intact	-	48	EAI1-SOM	EAI	Lineage 1	Clustered	777777777413731	nnnnnnnnnnnnnnnnnnnnnnnnnnnnoooononnnnnonnn
KH144	KRH	15	15-24	Female	Urban	Jigjiga	Non pastoralism	Student	Single	Secondary School	No	Pulmonary TB	pulmonary	New	RD9 intact	-	53	T1	T	Lineage 4	Clustered	777777777760771	nnnnnnnnnnnnnnnnnnnnnnnnnnnnnnnnoooonnnnnnn
KH145	KRH	15	15-24	Female	Rural	Jigjiga	Non pastoralism	Student	Single	elementary school	Yes	Pulmonary TB	pulmonary	Previously Treated	RD9 intact	-	53	T1	T	Lineage 4	Clustered	777777777760771	nnnnnnnnnnnnnnnnnnnnnnnnnnnnnnnnoooonnnnnnn
KH146	KRH	27	25-34	Female	Urban	Jigjiga	Non pastoralism	Student	Single	elementary school	No	Pulmonary TB	pulmonary	New	RD9 intact	-	21	CAS1-Kili	CAS	Lineage 3	Clustered	703377400001771	nnnoooonnonnnnnnnnnoooooooooooooooonnnnnnnn
KH147	KRH	63	=>45	Male	Urban	Jigjiga	Non pastoralism	Unemployed	Married	Read and write	No	Pulmonary TB	pulmonary	New	RD9 intact	-	1949	CAS	CAS	Lineage 3	Clustered	703777700000771	nnnoooonnnnnnnnnnnnnnooooooooooooooonnnnnnn
KH148	KRH	40	35-44	Male	Urban	Jigjiga	Non pastoralism	Daily Labourer	Married	Secondary School	No	Pulmonary TB	pulmonary	New	RD9 intact	-	1949	CAS	CAS	Lineage 3	Clustered	703777700000771	nnnoooonnnnnnnnnnnnnnooooooooooooooonnnnnnn
KH149	KRH	20	15-24	Male	Rural	Jigjiga	Pastoralism	Pastoralist	Married	Read and write	Yes	Pulmonary TB	pulmonary	New	RD9 intact	-	52	T2	T	Lineage 4	Clustered	777777777760731	nnnnnnnnnnnnnnnnnnnnnnnnnnnnnnnnoooonnnonnn
KH15	KRH	45	=>45	Male	Urban	Jigjiga	Non pastoralism	Merchant	Married	illiterate	No	Pulmonary TB	pulmonary	New	RD9 intact	-	21	CAS1-Kili	CAS	Lineage 3	Clustered	703377400001771	nnnoooonnonnnnnnnnnoooooooooooooooonnnnnnnn
KH150	KRH	38	35-44	Female	Urban	Jigjiga	Non pastoralism	House wife	Married	Secondary School	No	Pulmonary TB	pulmonary	New	RD9 intact	-	21	CAS1-Kili	CAS	Lineage 3	Clustered	703377400001771	nnnoooonnonnnnnnnnnoooooooooooooooonnnnnnnn
KH151	KRH	20	15-24	Male	Rural	Jigjiga	Pastoralism	Pastoralist	Single	Read and write	No	Pulmonary TB	pulmonary	New	RD9 intact	-	21	CAS1-Kili	CAS	Lineage 3	Clustered	703377400001771	nnnoooonnonnnnnnnnnoooooooooooooooonnnnnnnn
KH152	KRH	38	35-44	Male	Urban	Jigjiga	Non pastoralism	Daily Labourer	Single	Secondary School	Yes	Pulmonary TB	pulmonary	New	RD9 intact	-	1516	Unknown	Unknown	Unknown	Unique	777377777761771	nnnnnnnnnonnnnnnnnnnnnnnnnnnnnnnooonnnnnnnn
KH153	KRH	27	25-34	Male	Urban	Jigjiga	Non pastoralism	Unemployed	Married	Secondary School	No	Pulmonary TB	pulmonary	New	RD9 intact	-	53	T1	T	Lineage 4	Clustered	777777777760771	nnnnnnnnnnnnnnnnnnnnnnnnnnnnnnnnoooonnnnnnn
KH154	KRH	40	35-44	Male	Urban	Jigjiga	Non pastoralism	Daily Labourer	Single	elementary school	No	Pulmonary TB	pulmonary	New	RD9 intact	-	10	EAI8-MDG	EAI	Lineage 1	Clustered	477777277413771	noonnnnnnnnnnnnnnnononnnnnnnoooononnnnnnnnn
KH155	KRH	30	25-34	Female	Urban	Jigjiga	Non pastoralism	Student	Single	elementary school	No	Pulmonary TB	pulmonary	New	RD9 intact	-	21	CAS1-Kili	CAS	Lineage 3	Clustered	703377400001771	nnnoooonnonnnnnnnnnoooooooooooooooonnnnnnnn
KH156	KRH	19	15-24	Male	Urban	Jigjiga	Non pastoralism	Student	Single	Secondary School	No	Pulmonary TB	pulmonary	New	RD9 intact	-	40	T4	T	Lineage 4	Clustered	777777377760771	nnnnnnnnnnnnnnnnnnonnnnnnnnnnnnnoooonnnnnnn
KH157	KRH	17	15-24	Female	Urban	Jigjiga	Non pastoralism	Student	Single	Secondary School	No	Pulmonary TB	pulmonary	New	RD9 intact	-	21	CAS1-Kili	CAS	Lineage 3	Clustered	703377400001771	nnnoooonnonnnnnnnnnoooooooooooooooonnnnnnnn
KH158	KRH	24	15-24	Male	Urban	Jigjiga	Non pastoralism	Unemployed	Single	Secondary School	No	Pulmonary TB	pulmonary	New	RD9 intact	-	149	T3-ETH	T	Lineage 4	Clustered	777000377760771	nnnnnnnnnoooooooooonnnnnnnnnnnnnoooonnnnnnn
KH159	KRH	60	=>45	Male	Rural	Jigjiga	Pastoralism	Pastoralist	Married	illiterate	No	Pulmonary TB	pulmonary	New	RD9 intact	-	149	T3-ETH	T	Lineage 4	Clustered	777000377760771	nnnnnnnnnoooooooooonnnnnnnnnnnnnoooonnnnnnn
KH16	KRH	18	15-24	Male	Urban	Gursum	Non pastoralism	Unemployed	Single	illiterate	Yes	Pulmonary TB	pulmonary	Previously Treated	RD9 intact	-	149	T3-ETH	T	Lineage 4	Clustered	777000377760771	nnnnnnnnnoooooooooonnnnnnnnnnnnnoooonnnnnnn
KH160	KRH	55	=>45	Male	Rural	Harshin	Pastoralism	Pastoralist	Married	illiterate	No	Pulmonary TB	pulmonary	New	RD9 intact	-	21	CAS1-Kili	CAS	Lineage 3	Clustered	703377400001771	nnnoooonnonnnnnnnnnoooooooooooooooonnnnnnnn
KH161	KRH	60	=>45	Male	Rural	Jigjiga	Pastoralism	Pastoralist	Married	illiterate	No	Pulmonary TB	pulmonary	New	RD9 intact	-	584	T2	T	Lineage 4	Clustered	777775777760731	nnnnnnnnnnnnnnnnonnnnnnnnnnnnnnnoooonnnonnn
KH162	KRH	15	15-24	Female	Urban	Jigjiga	Non pastoralism	Student	Single	elementary school	Yes	Pulmonary TB	pulmonary	New	RD9 intact	-	149	T3-ETH	T	Lineage 4	Clustered	777000377760771	nnnnnnnnnoooooooooonnnnnnnnnnnnnoooonnnnnnn
KH163	KRH	46	=>45	Male	Rural	Harshin	Pastoralism	Pastoralist	Married	illiterate	Yes	Pulmonary TB	pulmonary	New	RD9 intact	-	50	H3	Haarlem	Lineage 4	Clustered	777777777720771	nnnnnnnnnnnnnnnnnnnnnnnnnnnnnnonoooonnnnnnn
KH164	KRH	40	35-44	Female	Urban	Jigjiga	Non pastoralism	House wife	Married	illiterate	Yes	Pulmonary TB	pulmonary	New	RD9 intact	-	149	T3-ETH	T	Lineage 4	Clustered	777000377760771	nnnnnnnnnoooooooooonnnnnnnnnnnnnoooonnnnnnn
KH165	KRH	25	25-34	Female	Rural	Awubere	Pastoralism	Pastoralist	Married	illiterate	No	Pulmonary TB	pulmonary	New	RD9 intact	-	21	CAS1-Kili	CAS	Lineage 3	Clustered	703377400001771	nnnoooonnonnnnnnnnnoooooooooooooooonnnnnnnn
KH166	KRH	46	=>45	Female	Urban	Jigjiga	Non pastoralism	House wife	Married	illiterate	Yes	Pulmonary TB	pulmonary	New	RD9 intact	-	Orphan or New	Not defined	Not defined	Unknown	Unique	000000020103771	oooooooooooooooooooooonoooooonoooonnnnnnnnn
KH167	KRH	51	=>45	Male	Rural	Jigjiga	Pastoralism	Pastoralist	Married	illiterate	No	Pulmonary TB	pulmonary	New	RD9 intact	-	302	X1	X	Lineage 4	Clustered	777756777760771	nnnnnnnnnnnnnonnnonnnnnnnnnnnnnnoooonnnnnnn
KH168	KRH	30	25-34	Male	Urban	Kebri Beyah	Non pastoralism	Student	Single	Tertiary	Yes	Pulmonary TB	pulmonary	New	RD9 intact	-	584	T2	T	Lineage 4	Clustered	777775777760731	nnnnnnnnnnnnnnnnonnnnnnnnnnnnnnnoooonnnonnn
KH169	KRH	27	25-34	Male	Urban	Jigjiga	Non pastoralism	Unemployed	Single	Secondary School	Yes	Pulmonary TB	pulmonary	New	RD9 intact	-	52	T2	T	Lineage 4	Clustered	777777777760731	nnnnnnnnnnnnnnnnnnnnnnnnnnnnnnnnoooonnnonnn
KH17	KRH	45	=>45	Male	Rural	Harshin	Pastoralism	Pastoralist	Married	illiterate	Yes	Pulmonary TB	pulmonary	New	RD9 intact	-	149	T3-ETH	T	Lineage 4	Clustered	777000377760771	nnnnnnnnnoooooooooonnnnnnnnnnnnnoooonnnnnnn
KH170	KRH	50	=>45	Male	Urban	Jigjiga	Non pastoralism	Government Employe	Married	Secondary School	No	Pulmonary TB	pulmonary	New	RD9 intact	-	26	CAS1-Delhi	CAS	Lineage 3	Clustered	703777740003771	nnnoooonnnnnnnnnnnnnnnoooooooooooonnnnnnnnn
KH171	KRH	42	35-44	Male	Urban	Jigjiga	Non pastoralism	Government Employe	Married	Tertiary	No	Pulmonary TB	pulmonary	New	RD9 intact	-	26	CAS1-Delhi	CAS	Lineage 3	Clustered	703777740003771	nnnoooonnnnnnnnnnnnnnnoooooooooooonnnnnnnnn
KH172	KRH	38	35-44	Female	Urban	Jigjiga	Non pastoralism	House wife	Married	Secondary School	No	Pulmonary TB	pulmonary	New	RD9 intact	-	Orphan or New	EAI6-BGD1	EAI	Lineage 1	Unique	777775745413771	nnnnnnnnnnnnnnnnonnnnnoononnoooononnnnnnnnn
KH173	KRH	18	15-24	Male	Urban	Jigjiga	Non pastoralism	Student	Single	Tertiary	No	Pulmonary TB	pulmonary	Previously Treated	RD9 intact	-	37	T3	T	Lineage 4	Clustered	777737777760771	nnnnnnnnnnnnonnnnnnnnnnnnnnnnnnnoooonnnnnnn
KH174	KRH	26	25-34	Male	Urban	Jigjiga	Non pastoralism	Unemployed	Single	Secondary School	Yes	Pulmonary TB	pulmonary	New	RD9 intact	-	52	T2	T	Lineage 4	Clustered	777777777760731	nnnnnnnnnnnnnnnnnnnnnnnnnnnnnnnnoooonnnonnn
KH175	KRH	18	15-24	Male	Rural	Jigjiga	Non pastoralism	Student	Single	Secondary School	No	Pulmonary TB	pulmonary	New	RD9 intact	-	586	H3	Haarlem	Lineage 4	Unique	000000007720631	oooooooooooooooooooooooonnnnnnonoooonnoonnn
KH176	KRH	60	=>45	Male	Urban	Jigjiga	Non pastoralism	Unemployed	Married	illiterate	No	Pulmonary TB	pulmonary	New	RD9 intact	-	1183	EAI1-SOM	EAI	Lineage 1	Unique	777777777413331	nnnnnnnnnnnnnnnnnnnnnnnnnnnnoooononnonnonnn
KH177	KRH	30	25-34	Female	Urban	Jigjiga	Non pastoralism	House wife	Married	Secondary School	No	Pulmonary TB	pulmonary	New	RD9 intact	-	10	EAI8-MDG	EAI	Lineage 1	Clustered	477777277413771	noonnnnnnnnnnnnnnnononnnnnnnoooononnnnnnnnn
KH178	KRH	15	15-24	Male	Urban	Jigjiga	Non pastoralism	Student	Single	Secondary School	Yes	Pulmonary TB	pulmonary	New	RD9 intact	-	21	CAS1-Kili	CAS	Lineage 3	Clustered	703377400001771	nnnoooonnonnnnnnnnnoooooooooooooooonnnnnnnn
KH179	KRH	39	35-44	Female	Urban	Jigjiga	Non pastoralism	Government Employe	Married	Tertiary	No	Pulmonary TB	pulmonary	New	RD9 intact	-	1077	T	T	Lineage 4	Unique	777777377760731	nnnnnnnnnnnnnnnnnnonnnnnnnnnnnnnoooonnnonnn
KH18	KRH	40	35-44	Male	Rural	Jigjiga	Pastoralism	Pastoralist	Married	illiterate	No	Pulmonary TB	pulmonary	New	RD9 intact	-	357	CAS1-Delhi	CAS	Lineage 3	Clustered	703777740000771	nnnoooonnnnnnnnnnnnnnnoooooooooooooonnnnnnn
KH180	KRH	20	15-24	Female	Rural	Gursum	Pastoralism	Pastoralist	Married	illiterate	No	Pulmonary TB	pulmonary	New	RD9 intact	-	149	T3-ETH	T	Lineage 4	Clustered	777000377760771	nnnnnnnnnoooooooooonnnnnnnnnnnnnoooonnnnnnn
KH181	KRH	44	35-44	Female	Rural	Jigjiga	Pastoralism	Pastoralist	Married	illiterate	No	Pulmonary TB	pulmonary	New	RD9 intact	-	53	T1	T	Lineage 4	Clustered	777777777760771	nnnnnnnnnnnnnnnnnnnnnnnnnnnnnnnnoooonnnnnnn
KH182	KRH	30	25-34	Male	Rural	Awubere	Pastoralism	Pastoralist	Married	illiterate	Yes	Pulmonary TB	pulmonary	New	RD9 intact	-	149	T3-ETH	T	Lineage 4	Clustered	777000377760771	nnnnnnnnnoooooooooonnnnnnnnnnnnnoooonnnnnnn
KH183	KRH	27	25-34	Male	Urban	Jigjiga	Non pastoralism	Unemployed	Single	Secondary School	No	Pulmonary TB	pulmonary	New	RD9 intact	-	25	CAS1-Delhi	CAS	Lineage 3	Clustered	703777740003171	nnnoooonnnnnnnnnnnnnnnoooooooooooonnoonnnnn
KH184	KRH	30	25-34	Male	Rural	Gursum	Pastoralism	Pastoralist	Married	elementary school	No	Pulmonary TB	pulmonary	New	RD9 intact	-	21	CAS1-Kili	CAS	Lineage 3	Clustered	703377400001771	nnnoooonnonnnnnnnnnoooooooooooooooonnnnnnnn
KH185	KRH	20	15-24	Male	Rural	Harshin	Pastoralism	Pastoralist	Single	Read and write	No	Pulmonary TB	pulmonary	New	RD9 intact	-	26	CAS1-Delhi	CAS	Lineage 3	Clustered	703777740003771	nnnoooonnnnnnnnnnnnnnnoooooooooooonnnnnnnnn
KH186	KRH	40	35-44	Female	Urban	Jigjiga	Non pastoralism	House wife	Married	illiterate	No	Pulmonary TB	pulmonary	New	RD9 intact	-	149	T3-ETH	T	Lineage 4	Clustered	777000377760771	nnnnnnnnnoooooooooonnnnnnnnnnnnnoooonnnnnnn
KH187	KRH	25	25-34	Male	Urban	Awubere	Non pastoralism	Student	Single	Secondary School	No	Pulmonary TB	pulmonary	New	RD9 intact	-	26	CAS1-Delhi	CAS	Lineage 3	Clustered	703777740003771	nnnoooonnnnnnnnnnnnnnnoooooooooooonnnnnnnnn
KH188	KRH	20	15-24	Female	Urban	Jigjiga	Non pastoralism	Student	Single	Secondary School	No	Pulmonary TB	pulmonary	New	RD9 intact	-	53	T1	T	Lineage 4	Clustered	777777777760771	nnnnnnnnnnnnnnnnnnnnnnnnnnnnnnnnoooonnnnnnn
KH189	KRH	27	25-34	Male	Urban	Jigjiga	Non pastoralism	Daily Labourer	Married	Secondary School	No	Pulmonary TB	pulmonary	New	RD9 intact	-	37	T3	T	Lineage 4	Clustered	777737777760771	nnnnnnnnnnnnonnnnnnnnnnnnnnnnnnnoooonnnnnnn
KH19	KRH	22	15-24	Male	Urban	Kebri Beyah	Non pastoralism	Student	Single	Tertiary	Yes	Pulmonary TB	pulmonary	New	RD9 intact	-	26	CAS1-Delhi	CAS	Lineage 3	Clustered	703777740003771	nnnoooonnnnnnnnnnnnnnnoooooooooooonnnnnnnnn
KH190	KRH	40	35-44	Female	Rural	Jigjiga	Pastoralism	Pastoralist	Married	illiterate	No	Pulmonary TB	pulmonary	New	RD9 intact	-	26	CAS1-Delhi	CAS	Lineage 3	Clustered	703777740003771	nnnoooonnnnnnnnnnnnnnnoooooooooooonnnnnnnnn
KH191	KRH	25	25-34	Male	Urban	Jigjiga	Non pastoralism	Government Employe	Married	Tertiary	No	Pulmonary TB	pulmonary	New	RD9 intact	-	20	LAM1	LAM	Lineage 4	Clustered	677777607760771	nnonnnnnnnnnnnnnnnnnoooonnnnnnnnoooonnnnnnn
KH192	KRH	29	25-34	Male	Urban	Jigjiga	Non pastoralism	Government Employe	Divorced	Tertiary	Yes	Pulmonary TB	pulmonary	New	RD9 intact	-	299	EAI3-IND	EAI	Lineage 1	Unique	477776077411171	noonnnnnnnnnnnnnnoooonnnnnnnoooonoonoonnnnn
KH20	KRH	50	=>45	Male	Urban	Jigjiga	Non pastoralism	Daily Labourer	Married	illiterate	No	Pulmonary TB	pulmonary	New	RD9 intact	-	21	CAS1-Kili	CAS	Lineage 3	Clustered	703377400001771	nnnoooonnonnnnnnnnnoooooooooooooooonnnnnnnn
KH21	KRH	28	25-34	Male	Urban	Jigjiga	Non pastoralism	Daily Labourer	Married	illiterate	Yes	Pulmonary TB	pulmonary	Previously Treated	RD9 intact	-	149	T3-ETH	T	Lineage 4	Clustered	777000377760771	nnnnnnnnnoooooooooonnnnnnnnnnnnnoooonnnnnnn
KH22	KRH	48	=>45	Male	Rural	Harshin	Pastoralism	Pastoralist	Single	illiterate	No	Pulmonary TB	pulmonary	New	RD9 intact	-	53	T1	T	Lineage 4	Clustered	777777777760771	nnnnnnnnnnnnnnnnnnnnnnnnnnnnnnnnoooonnnnnnn
KH23	KRH	54	=>45	Female	Urban	Jigjiga	Non pastoralism	Daily Labourer	Married	illiterate	Yes	Pulmonary TB	pulmonary	Previously Treated	RD9 intact	-	149	T3-ETH	T	Lineage 4	Clustered	777000377760771	nnnnnnnnnoooooooooonnnnnnnnnnnnnoooonnnnnnn
KH24	KRH	30	25-34	Male	Rural	Jigjiga	Pastoralism	Pastoralist	Married	illiterate	Yes	Pulmonary TB	pulmonary	New	RD9 intact	-	1470	LAM9	LAM	Lineage 4	Unique	777776607760771	nnnnnnnnnnnnnnnnnonnoooonnnnnnnnoooonnnnnnn
KH25	KRH	21	15-24	Male	Rural	Jigjiga	Pastoralism	Pastoralist	Married	Read and write	Yes	Pulmonary TB	pulmonary	New	RD9 intact	-	924	EAI5	EAI	Lineage 1	Unique	777600007413371	nnnnnnnnnnnooooooooooooonnnnoooononnonnnnnn
KH26	KRH	50	=>45	Female	Rural	Jigjiga	Pastoralism	Pastoralist	Married	illiterate	No	Pulmonary TB	pulmonary	New	RD9 intact	-	283	H1	Haarlem	Lineage 4	Unique	777777704020771	nnnnnnnnnnnnnnnnnnnnnooonoooooonoooonnnnnnn
KH27	KRH	15	15-24	Female	Rural	Jigjiga	Non pastoralism	Unemployed	Single	illiterate	No	Pulmonary TB	pulmonary	New	RD9 intact	-	237	Unknown	Unknown	Lineage 4	Unique	777777777700000	nnnnnnnnnnnnnnnnnnnnnnnnnnnnnnooooooooooooo
KH28	KRH	30	25-34	Female	Rural	Gursum	Pastoralism	Pastoralist	Married	illiterate	No	Pulmonary TB	pulmonary	New	RD9 intact	-	21	CAS1-Kili	CAS	Lineage 3	Clustered	703377400001771	nnnoooonnonnnnnnnnnoooooooooooooooonnnnnnnn
KH29	KRH	18	15-24	Male	Urban	Jigjiga	Non pastoralism	Student	Single	Secondary School	No	Pulmonary TB	pulmonary	New	RD9 intact	-	3134	H3	Haarlem	Lineage 4	Unique	777737377720771	nnnnnnnnnnnnonnnnnonnnnnnnnnnnonoooonnnnnnn
KH30	KRH	45	=>45	Female	Urban	Jigjiga	Non pastoralism	Student	Single	elementary school	Yes	Pulmonary TB	pulmonary	New	RD9 intact	-	21	CAS1-Kili	CAS	Lineage 3	Clustered	703377400001771	nnnoooonnonnnnnnnnnoooooooooooooooonnnnnnnn
KH31	KRH	45	=>45	Male	Urban	Jigjiga	Non pastoralism	Daily Labourer	Married	Secondary School	No	Pulmonary TB	pulmonary	New	RD9 intact	-	21	CAS1-Kili	CAS	Lineage 3	Clustered	703377400001771	nnnoooonnonnnnnnnnnoooooooooooooooonnnnnnnn
KH32	KRH	35	35-44	Female	Rural	Jigjiga	Pastoralism	Pastoralist	Married	illiterate	Yes	Pulmonary TB	pulmonary	Previously Treated	RD9 intact	-	149	T3-ETH	T	Lineage 4	Clustered	777000377760771	nnnnnnnnnoooooooooonnnnnnnnnnnnnoooonnnnnnn
KH33	KRH	26	25-34	Male	Rural	Jigjiga	Pastoralism	Pastoralist	Married	Read and write	No	Pulmonary TB	pulmonary	New	RD9 intact	-	37	T3	T	Lineage 4	Clustered	777737777760771	nnnnnnnnnnnnonnnnnnnnnnnnnnnnnnnoooonnnnnnn
KH34	KRH	22	15-24	Female	Urban	Jigjiga	Non pastoralism	Unemployed	Divorced	elementary school	No	Pulmonary TB	pulmonary	New	RD9 intact	-	149	T3-ETH	T	Lineage 4	Clustered	777000377760771	nnnnnnnnnoooooooooonnnnnnnnnnnnnoooonnnnnnn
KH35	KRH	63	=>45	Male	Urban	Jigjiga	Non pastoralism	Unemployed	Married	illiterate	No	Pulmonary TB	pulmonary	New	RD9 intact	-	36	H3	Haarlem	Lineage 4	Unique	777737777720771	nnnnnnnnnnnnonnnnnnnnnnnnnnnnnonoooonnnnnnn
KH36	KRH	38	35-44	Male	Rural	Jigjiga	Pastoralism	Pastoralist	Married	illiterate	No	Pulmonary TB	pulmonary	New	RD9 intact	-	52	T2	T	Lineage 4	Clustered	777777777760731	nnnnnnnnnnnnnnnnnnnnnnnnnnnnnnnnoooonnnonnn
KH37	KRH	20	15-24	Male	Rural	Awubere	Pastoralism	Pastoralist	Single	Read and write	No	Pulmonary TB	pulmonary	New	RD9 intact	-	25	CAS1-Delhi	CAS	Lineage 3	Clustered	703777740003171	nnnoooonnnnnnnnnnnnnnnoooooooooooonnoonnnnn
KH38	KRH	38	35-44	Male	Urban	Jigjiga	Non pastoralism	Student	Single	Tertiary	No	Pulmonary TB	pulmonary	Previously Treated	RD9 intact	-	149	T3-ETH	T	Lineage 4	Clustered	777000377760771	nnnnnnnnnoooooooooonnnnnnnnnnnnnoooonnnnnnn
KH39	KRH	22	15-24	Male	Urban	Jigjiga	Non pastoralism	Student	Single	Tertiary	No	Pulmonary TB	pulmonary	New	RD9 intact	-	20	LAM1	LAM	Lineage 4	Clustered	677777607760771	nnonnnnnnnnnnnnnnnnnoooonnnnnnnnoooonnnnnnn
KH40	KRH	28	25-34	Male	Urban	Jigjiga	Non pastoralism	Government Employe	Married	Read and write	Yes	Pulmonary TB	pulmonary	New	RD9 intact	-	149	T3-ETH	T	Lineage 4	Clustered	777000377760771	nnnnnnnnnoooooooooonnnnnnnnnnnnnoooonnnnnnn
KH41	KRH	15	15-24	Male	Urban	Jigjiga	Non pastoralism	Student	Single	Secondary School	No	Pulmonary TB	pulmonary	New	RD9 intact	-	1949	CAS	CAS	Lineage 3	Clustered	703777700000771	nnnoooonnnnnnnnnnnnnnooooooooooooooonnnnnnn
KH42	KRH	30	25-34	Male	Urban	Jigjiga	Non pastoralism	Daily Labourer	Married	Secondary School	No	Pulmonary TB	pulmonary	New	RD9 intact	-	142	CAS1-Delhi	CAS	Lineage 3	Unique	703777700003771	nnnoooonnnnnnnnnnnnnnooooooooooooonnnnnnnnn
KH43	KRH	38	35-44	Female	Urban	Jigjiga	Non pastoralism	House wife	Married	Secondary School	Yes	Pulmonary TB	pulmonary	New	RD9 intact	-	149	T3-ETH	T	Lineage 4	Clustered	777000377760771	nnnnnnnnnoooooooooonnnnnnnnnnnnnoooonnnnnnn
KH44	KRH	55	=>45	Male	Urban	Jigjiga	Non pastoralism	Government Employe	Married	Secondary School	No	Pulmonary TB	pulmonary	New	RD9 intact	-	47	H1	Haarlem	Lineage 4	Clustered	777777774020771	nnnnnnnnnnnnnnnnnnnnnnnnnoooooonoooonnnnnnn
KH45	KRH	60	=>45	Female	Urban	Jigjiga	Non pastoralism	House wife	Divorced	illiterate	No	Pulmonary TB	pulmonary	New	RD9 intact	-	121	H3	Haarlem	Lineage 4	Clustered	777777775720771	nnnnnnnnnnnnnnnnnnnnnnnnnonnnnonoooonnnnnnn
KH46	KRH	45	=>45	Male	Urban	Jigjiga	Non pastoralism	Unemployed	Single	Read and write	No	Pulmonary TB	pulmonary	New	RD9 intact	-	26	CAS1-Delhi	CAS	Lineage 3	Clustered	703777740003771	nnnoooonnnnnnnnnnnnnnnoooooooooooonnnnnnnnn
KH47	KRH	38	35-44	Female	Urban	Jigjiga	Non pastoralism	House wife	Married	Secondary School	No	Pulmonary TB	pulmonary	New	RD9 intact	-	21	CAS1-Kili	CAS	Lineage 3	Clustered	703377400001771	nnnoooonnonnnnnnnnnoooooooooooooooonnnnnnnn
KH48	KRH	16	15-24	Male	Urban	Jigjiga	Non pastoralism	Student	Single	Secondary School	Yes	Pulmonary TB	pulmonary	New	RD9 intact	-	149	T3-ETH	T	Lineage 4	Clustered	777000377760771	nnnnnnnnnoooooooooonnnnnnnnnnnnnoooonnnnnnn
KH49	KRH	30	25-34	Male	Urban	Jigjiga	Non pastoralism	Daily Labourer	Married	Secondary School	Yes	Pulmonary TB	pulmonary	New	RD9 intact	-	1	Beijing	Beijing	Lineage 2	Clustered	000000000003771	oooooooooooooooooooooooooooooooooonnnnnnnnn
KH50	KRH	23	15-24	Male	Urban	Jigjiga	Non pastoralism	Unemployed	Single	Tertiary	No	Pulmonary TB	pulmonary	New	RD9 intact	-	149	T3-ETH	T	Lineage 4	Clustered	777000377760771	nnnnnnnnnoooooooooonnnnnnnnnnnnnoooonnnnnnn
KH51	KRH	53	=>45	Male	Urban	Jigjiga	Non pastoralism	Daily Labourer	Married	elementary school	No	Pulmonary TB	pulmonary	New	RD9 intact	-	4	Unknown	Unknown	Lineage 4	Clustered	000000007760771	oooooooooooooooooooooooonnnnnnnnoooonnnnnnn
KH52	KRH	30	25-34	Male	Urban	Jigjiga	Non pastoralism	Daily Labourer	Married	Secondary School	Yes	Pulmonary TB	pulmonary	New	RD9 intact	-	21	CAS1-Kili	CAS	Lineage 3	Clustered	703377400001771	nnnoooonnonnnnnnnnnoooooooooooooooonnnnnnnn
KH53	KRH	26	25-34	Male	Urban	Jigjiga	Non pastoralism	Unemployed	Single	Secondary School	No	Pulmonary TB	pulmonary	New	RD9 intact	-	3137	T3	T	Lineage 4	Clustered	776737777760771	nnnnnnnnonnnonnnnnnnnnnnnnnnnnnnoooonnnnnnn
KH54	KRH	53	=>45	Male	Urban	Jigjiga	Non pastoralism	Daily Labourer	Married	elementary school	No	Pulmonary TB	pulmonary	New	RD9 intact	-	47	H1	Haarlem	Lineage 4	Clustered	777777774020771	nnnnnnnnnnnnnnnnnnnnnnnnnoooooonoooonnnnnnn
KH55	KRH	63	=>45	Female	Urban	Jigjiga	Non pastoralism	Unemployed	Widowed	Read and write	Yes	Pulmonary TB	pulmonary	New	RD9 intact	-	121	H3	Haarlem	Lineage 4	Clustered	777777775720771	nnnnnnnnnnnnnnnnnnnnnnnnnonnnnonoooonnnnnnn
KH56	KRH	33	25-34	Male	Urban	Jigjiga	Non pastoralism	Daily Labourer	Married	elementary school	Yes	Pulmonary TB	pulmonary	New	RD9 intact	-	21	CAS1-Kili	CAS	Lineage 3	Clustered	703377400001771	nnnoooonnonnnnnnnnnoooooooooooooooonnnnnnnn
KH57	KRH	20	15-24	Male	Urban	Kebri Beyah	Non pastoralism	Student	Single	Secondary School	No	Pulmonary TB	pulmonary	New	RD9 intact	-	53	T1	T	Lineage 4	Clustered	777777777760771	nnnnnnnnnnnnnnnnnnnnnnnnnnnnnnnnoooonnnnnnn
KH58	KRH	35	35-44	Male	Urban	Jigjiga	Non pastoralism	Student	Single	elementary school	No	Pulmonary TB	pulmonary	New	RD9 intact	-	149	T3-ETH	T	Lineage 4	Clustered	777000377760771	nnnnnnnnnoooooooooonnnnnnnnnnnnnoooonnnnnnn
KH59	KRH	33	25-34	Male	Urban	Jigjiga	Non pastoralism	Government Employe	Married	Tertiary	No	Pulmonary TB	pulmonary	New	RD9 intact	-	21	CAS1-Kili	CAS	Lineage 3	Clustered	703377400001771	nnnoooonnonnnnnnnnnoooooooooooooooonnnnnnnn
KH60	KRH	25	25-34	Female	Urban	Jigjiga	Non pastoralism	House wife	Married	Secondary School	No	Pulmonary TB	pulmonary	New	RD9 intact	-	53	T1	T	Lineage 4	Clustered	777777777760771	nnnnnnnnnnnnnnnnnnnnnnnnnnnnnnnnoooonnnnnnn
KH61	KRH	47	=>45	Male	Urban	Jigjiga	Non pastoralism	Government Employe	Married	Secondary School	Yes	Pulmonary TB	pulmonary	New	RD9 intact	-	357	CAS1-Delhi	CAS	Lineage 3	Clustered	703777740000771	nnnoooonnnnnnnnnnnnnnnoooooooooooooonnnnnnn
KH62	KRH	23	15-24	Male	Urban	Jigjiga	Non pastoralism	Unemployed	Single	Tertiary	No	Pulmonary TB	pulmonary	New	RD9 intact	-	53	T1	T	Lineage 4	Clustered	777777777760771	nnnnnnnnnnnnnnnnnnnnnnnnnnnnnnnnoooonnnnnnn
KH63	KRH	22	15-24	Male	Urban	Jigjiga	Non pastoralism	Student	Single	Tertiary	No	Pulmonary TB	pulmonary	New	RD9 intact	-	47	H1	Haarlem	Lineage 4	Clustered	777777774020771	nnnnnnnnnnnnnnnnnnnnnnnnnoooooonoooonnnnnnn
KH64	KRH	20	15-24	Male	Urban	Babile	Non pastoralism	Student	Single	Secondary School	No	Pulmonary TB	pulmonary	New	RD9 intact	-	Orphan or New	CAS	CAS	Lineage 3	Clustered	703777740001751	nnnoooonnnnnnnnnnnnnnnooooooooooooonnnnnonn
KH65	KRH	33	25-34	Female	Urban	Jigjiga	Non pastoralism	House wife	Married	Secondary School	No	Pulmonary TB	pulmonary	New	RD9 intact	-	43	EAI6-BGD1	EAI	Lineage 1	Unique	777777747413771	nnnnnnnnnnnnnnnnnnnnnnoonnnnoooononnnnnnnnn
KH66	KRH	35	35-44	Male	Urban	Jigjiga	Non pastoralism	Daily Labourer	Married	Secondary School	No	Pulmonary TB	pulmonary	New	RD9 intact	-	26	CAS1-Delhi	CAS	Lineage 3	Clustered	703777740003771	nnnoooonnnnnnnnnnnnnnnoooooooooooonnnnnnnnn
KH67	KRH	38	35-44	Female	Urban	Jigjiga	Non pastoralism	House wife	Married	Secondary School	No	Pulmonary TB	pulmonary	New	RD9 intact	-	26	CAS1-Delhi	CAS	Lineage 3	Clustered	703777740003771	nnnoooonnnnnnnnnnnnnnnoooooooooooonnnnnnnnn
KH68	KRH	52	=>45	Male	Urban	Jigjiga	Non pastoralism	Unemployed	Married	elementary school	No	Pulmonary TB	pulmonary	New	RD9 intact	-	1547	T3	T	Lineage 4	Clustered	777727777760771	nnnnnnnnnnnnononnnnnnnnnnnnnnnnnoooonnnnnnn
KH69	KRH	16	15-24	Male	Urban	Jigjiga	Non pastoralism	Student	Single	Secondary School	No	Pulmonary TB	pulmonary	New	RD9 intact	-	149	T3-ETH	T	Lineage 4	Clustered	777000377760771	nnnnnnnnnoooooooooonnnnnnnnnnnnnoooonnnnnnn
KH70	KRH	18	15-24	Male	Urban	Jigjiga	Non pastoralism	Student	Single	Secondary School	No	Pulmonary TB	pulmonary	New	RD9 intact	-	37	T3	T	Lineage 4	Clustered	777737777760771	nnnnnnnnnnnnonnnnnnnnnnnnnnnnnnnoooonnnnnnn
KH71	KRH	17	15-24	Male	Rural	Jigjiga	Non pastoralism	Student	Single	elementary school	No	Pulmonary TB	pulmonary	New	RD9 intact	-	149	T3-ETH	T	Lineage 4	Clustered	777000377760771	nnnnnnnnnoooooooooonnnnnnnnnnnnnoooonnnnnnn
KH72	KRH	50	=>45	Female	Rural	Gursum	Pastoralism	Pastoralist	Married	Read and write	No	Pulmonary TB	pulmonary	New	RD9 intact	-	4	Unknown	Unknown	Lineage 4	Clustered	000000007760771	oooooooooooooooooooooooonnnnnnnnoooonnnnnnn
KH73	KRH	40	35-44	Female	Rural	Jigjiga	Pastoralism	Pastoralist	Married	illiterate	Yes	Pulmonary TB	pulmonary	Previously Treated	RD9 intact	-	53	T1	T	Lineage 4	Clustered	777777777760771	nnnnnnnnnnnnnnnnnnnnnnnnnnnnnnnnoooonnnnnnn
KH74	KRH	28	25-34	Male	Urban	Jigjiga	Non pastoralism	Daily Labourer	Married	Secondary School	No	Pulmonary TB	pulmonary	New	RD9 intact	-	78	T	T	Lineage 4	Clustered	777777777760711	nnnnnnnnnnnnnnnnnnnnnnnnnnnnnnnnoooonnnoonn
KH75	KRH	16	15-24	Male	Urban	Jigjiga	Non pastoralism	Student	Single	Secondary School	No	Pulmonary TB	pulmonary	New	RD9 intact	-	149	T3-ETH	T	Lineage 4	Clustered	777000377760771	nnnnnnnnnoooooooooonnnnnnnnnnnnnoooonnnnnnn
KH76	KRH	17	15-24	Male	Urban	Kebri Beyah	Non pastoralism	Student	Single	Secondary School	No	Pulmonary TB	pulmonary	New	RD9 intact	-	4	Unknown	Unknown	Lineage 4	Clustered	000000007760771	oooooooooooooooooooooooonnnnnnnnoooonnnnnnn
KH77	KRH	48	=>45	Male	Urban	Jigjiga	Non pastoralism	Government Employe	Married	Tertiary	Yes	Pulmonary TB	pulmonary	New	RD9 intact	-	37	T3	T	Lineage 4	Clustered	777737777760771	nnnnnnnnnnnnonnnnnnnnnnnnnnnnnnnoooonnnnnnn
KH78	KRH	40	35-44	Male	Rural	Jigjiga	Pastoralism	Pastoralist	Married	Read and write	No	Pulmonary TB	pulmonary	New	RD9 intact	-	149	T3-ETH	T	Lineage 4	Clustered	777000377760771	nnnnnnnnnoooooooooonnnnnnnnnnnnnoooonnnnnnn
KH79	KRH	55	=>45	Male	Urban	Jigjiga	Non pastoralism	Merchant	Divorced	Secondary School	Yes	Pulmonary TB	pulmonary	New	RD9 intact	-	47	H1	Haarlem	Lineage 4	Clustered	777777774020771	nnnnnnnnnnnnnnnnnnnnnnnnnoooooonoooonnnnnnn
KH80	KRH	30	25-34	Male	Urban	Awubere	Non pastoralism	Daily Labourer	Married	Secondary School	No	Pulmonary TB	pulmonary	New	RD9 intact	-	Orphan or New	CAS	CAS	Lineage 3	Clustered	703777740001751	nnnoooonnnnnnnnnnnnnnnooooooooooooonnnnnonn
KH81	KRH	26	25-34	Male	Urban	Jigjiga	Non pastoralism	Merchant	Single	Read and write	No	Pulmonary TB	pulmonary	New	RD9 intact	-	26	CAS1-Delhi	CAS	Lineage 3	Clustered	703777740003771	nnnoooonnnnnnnnnnnnnnnoooooooooooonnnnnnnnn
KH82	KRH	20	15-24	Male	Urban	Jigjiga	Non pastoralism	Unemployed	Married	Tertiary	No	Pulmonary TB	pulmonary	New	RD9 intact	-	3141	T3-ETH	T	Lineage 4	Clustered	177000377760771	oonnnnnnnoooooooooonnnnnnnnnnnnnoooonnnnnnn
KH83	KRH	20	15-24	Female	Urban	Jigjiga	Non pastoralism	Student	Single	Secondary School	Yes	Pulmonary TB	pulmonary	New	RD9 intact	-	47	H1	Haarlem	Lineage 4	Clustered	777777774020771	nnnnnnnnnnnnnnnnnnnnnnnnnoooooonoooonnnnnnn
KH84	KRH	60	=>45	Female	Urban	Jigjiga	Non pastoralism	Unemployed	Single	Read and write	No	Pulmonary TB	pulmonary	New	RD9 intact	-	48	EAI1-SOM	EAI	Lineage 1	Clustered	777777777413731	nnnnnnnnnnnnnnnnnnnnnnnnnnnnoooononnnnnonnn
KH85	KRH	26	25-34	Female	Urban	Jigjiga	Non pastoralism	House wife	Married	Secondary School	Yes	Pulmonary TB	pulmonary	New	RD9 intact	-	149	T3-ETH	T	Lineage 4	Clustered	777000377760771	nnnnnnnnnoooooooooonnnnnnnnnnnnnoooonnnnnnn
KH86	KRH	38	35-44	Male	Rural	Jigjiga	Pastoralism	Pastoralist	Married	illiterate	No	Pulmonary TB	pulmonary	New	RD9 intact	-	1949	CAS	CAS	Lineage 3	Clustered	703777700000771	nnnoooonnnnnnnnnnnnnnooooooooooooooonnnnnnn
KH87	KRH	30	25-34	Male	Urban	Jigjiga	Non pastoralism	Daily Labourer	Married	Secondary School	No	Pulmonary TB	pulmonary	New	RD9 intact	-	78	T	T	Lineage 4	Clustered	777777777760711	nnnnnnnnnnnnnnnnnnnnnnnnnnnnnnnnoooonnnoonn
KH88	KRH	24	15-24	Male	Urban	Kebri Beyah	Non pastoralism	Unemployed	Single	Secondary School	No	Pulmonary TB	pulmonary	New	RD9 intact	-	Orphan or New	T1	T	Lineage 4	Clustered	777703777560771	nnnnnnnnnnnnoooonnnnnnnnnnnnonnnoooonnnnnnn
KH89	KRH	26	25-34	Male	Urban	Jigjiga	Non pastoralism	Merchant	Married	Secondary School	Yes	Pulmonary TB	pulmonary	New	RD9 intact	-	21	CAS1-Kili	CAS	Lineage 3	Clustered	703377400001771	nnnoooonnonnnnnnnnnoooooooooooooooonnnnnnnn
KH90	KRH	35	35-44	Male	Urban	Jigjiga	Non pastoralism	Government Employe	Married	Tertiary	Yes	Pulmonary TB	pulmonary	New	RD9 intact	-	20	LAM1	LAM	Lineage 4	Clustered	677777607760771	nnonnnnnnnnnnnnnnnnnoooonnnnnnnnoooonnnnnnn
KH91	KRH	18	15-24	Female	Urban	Kebri Beyah	Non pastoralism	Student	Single	Secondary School	No	Pulmonary TB	pulmonary	New	RD9 intact	-	149	T3-ETH	T	Lineage 4	Clustered	777000377760771	nnnnnnnnnoooooooooonnnnnnnnnnnnnoooonnnnnnn
KH92	KRH	60	=>45	Male	Rural	Kebri Beyah	Pastoralism	Pastoralist	Married	illiterate	No	Pulmonary TB	pulmonary	New	RD9 intact	-	149	T3-ETH	T	Lineage 4	Clustered	777000377760771	nnnnnnnnnoooooooooonnnnnnnnnnnnnoooonnnnnnn
KH93	KRH	17	15-24	Female	Urban	Jigjiga	Non pastoralism	Student	Single	Secondary School	No	Pulmonary TB	pulmonary	New	RD9 intact	-	134	H3	Haarlem	Lineage 4	Clustered	777777777720631	nnnnnnnnnnnnnnnnnnnnnnnnnnnnnnonoooonnoonnn
KH94	KRH	15	15-24	Female	Urban	Jigjiga	Non pastoralism	Student	Single	Tertiary	Yes	Pulmonary TB	pulmonary	New	RD9 intact	-	302	X1	X	Lineage 4	Clustered	777756777760771	nnnnnnnnnnnnnonnnonnnnnnnnnnnnnnoooonnnnnnn
KH95	KRH	15	15-24	Male	Urban	Jigjiga	Non pastoralism	Student	Single	elementary school	No	Pulmonary TB	pulmonary	New	RD9 intact	-	584	T2	T	Lineage 4	Clustered	777775777760731	nnnnnnnnnnnnnnnnonnnnnnnnnnnnnnnoooonnnonnn
KH96	KRH	50	=>45	Male	Rural	Jigjiga	Pastoralism	Pastoralist	Married	illiterate	No	Pulmonary TB	pulmonary	New	RD9 intact	-	54	Manu2	MANU	Lineage 1	Unique	777777777763771	nnnnnnnnnnnnnnnnnnnnnnnnnnnnnnnnoonnnnnnnnn
KH97	KRH	25	25-34	Male	Urban	Jigjiga	Non pastoralism	Merchant	Married	Secondary School	Yes	Pulmonary TB	pulmonary	New	RD9 intact	-	21	CAS1-Kili	CAS	Lineage 3	Clustered	703377400001771	nnnoooonnonnnnnnnnnoooooooooooooooonnnnnnnn
KH98	KRH	25	25-34	Female	Urban	Jigjiga	Non pastoralism	House wife	Married	Secondary School	No	Pulmonary TB	pulmonary	New	RD9 intact	-	26	CAS1-Delhi	CAS	Lineage 3	Clustered	703777740003771	nnnoooonnnnnnnnnnnnnnnoooooooooooonnnnnnnnn
KH99	KRH	15	15-24	Female	Urban	Jigjiga	Non pastoralism	Student	Single	Tertiary	No	Pulmonary TB	pulmonary	New	RD9 intact	-	149	T3-ETH	T	Lineage 4	Clustered	777000377760771	nnnnnnnnnoooooooooonnnnnnnnnnnnnoooonnnnnnn

## Sheet: Sheet2
LabCodeAAU
Sites
Age
AgeGroup21
Sex
Residence
Wereda
jobcat1
Job
MaritalStatus
education
Contacthistory
TBType
SiteOfTBinfection
PreviousTBRx
RD9PCR
RD4PCR
SIT
Lineage
Sublineage
MajorLineage
VAR00057
VAR00058
Clustering

## Sheet: Sheet3
LabCodeAAU	Sites	Age	AgeGroup21	Sex	Residence	Wereda	jobcat1	Job	MaritalStatus	education	Contacthistory	TBType	SiteOfTBinfection	PreviousTBRx	RD9PCR	RD4PCR	SIT	Lineage	Sublineage	MajorLineage	VAR00057	VAR00058	Clustering
